# Supplementary material for: Serological testing for SARS-CoV-2 antibodies of employees shows low transmission working in a cancer center
Source: PLoS One. 2022 Apr 12;17(4):e0266791. doi: 10.1371/journal.pone.0266791 (PMC9004747; doi:10.1371/journal.pone.0266791)
Supplement: S1 File — (XLSX) [file pone.0266791.s003.xlsx]

## Sheet: MainResults
record_id	BloodDrawDate	IgGTiter	vaccinate_yn	fully_vaccine_yn	Vaccine_14day	igg_status
1000	Baseline	0.065				0
1000	Month-3	0.04825				0
1000	Month-6	2.08325	1	1	1	1
1001	Baseline	0.0215				0
1003	Baseline	0.05875				0
1003	Month-3	0.066				0
1005	Baseline	0.0245				0
1005	Month-3	0.02575				0
1006	Baseline	0.049				0
1006	Month-3	0.052				0
1006	Month-6	0.051	1	0	0	0
1007	Baseline	0.025				0
1007	Month-3	0.05				0
1007	Month-6	0.86325	1	0	0	1
1007	Month-12	0.674	1	1	1	1
1008	Baseline	0.038				0
1008	Month-3	0.05825				0
1008	Month-6	1.94125	1	1	0	1
1008	Month-12	0.70025	1	1	1	1
1009	Baseline	0.5735				1
1009	Month-3	0.6475				1
1009	Month-6	2.13725	0			1
1010	Baseline	0.04575				0
1010	Month-3	0.079				0
1012	Baseline	0.056				0
1012	Month-3	0.03325				0
1012	Month-6	2.03025	1	1	0	1
1012	Month-12	1.2	1	1	1	1
1013	Baseline	0.04775				0
1013	Month-3	0.099				0
1013	Month-6	0.84675	1	0	0	1
1013	Month-12	2.028	1	1	1	1
1014	Baseline	0.08275				0
1014	Month-3	0.114				0
1014	Month-6	1.69325	1	1	0	1
1014	Month-12	2.2405	1	1	1	1
1015	Baseline	0.0425				0
1015	Month-3	0.0195				0
1017	Baseline	0.06175				0
1017	Month-3	0.127				1
1018	Baseline	0.03575				0
1018	Month-3	0.05775				0
1019	Baseline	0.0475				0
1019	Month-3	0.026				0
1019	Month-6	2.13675	1	1	0	1
1019	Month-12	1.0415	1	1	1	1
1020	Baseline	0.042				0
1020	Month-3	0.09175				0
1020	Month-6	0.466	1	0	0	1
1020	Month-12	1.30225	1	1	1	1
1021	Baseline	0.04025				0
1021	Month-3	0.0625				0
1021	Month-6	0.08025	0			0
1021	Month-12	1.39925	1	1	1	1
1022	Baseline	0.03875				0
1022	Month-3	0.037				0
1022	Month-6	2.18475	1	1	1	1
1022	Month-12	2.243	1	1	1	1
1024	Baseline	0.03775				0
1024	Month-3	0.0375				0
1024	Month-6	0.078	1	0	0	0
1024	Month-12	1.15775	1	1	1	1
1025	Baseline	0.065				0
1026	Baseline	1.2395				1
1026	Month-3	0.935				1
1026	Month-6	2.7235	1	1	1	1
1026	Month-12	0.841	1	1	1	1
1027	Baseline	0.0285				0
1027	Month-3	0.01825				0
1027	Month-6	0.02725	0			0
1027	Month-12	1.89525	1	1	1	1
1028	Baseline	0.02675				0
1029	Baseline	0.04025				0
1030	Baseline	0.075				0
1030	Month-3	0.10525				0
1030	Month-6	2.1855	1	1	0	1
1030	Month-12	0.7515	1	1	1	1
1031	Baseline	0.031				0
1031	Month-3	0.06575				0
1031	Month-6	0.05225	0			0
1031	Month-12	2.0995	1	1	1	1
1032	Baseline	0.025				0
1032	Month-3	0.0525				0
1032	Month-6	1.46825	1	0	1	1
1032	Month-12	1.6905	1	1	1	1
1033	Baseline	0.04775				0
1033	Month-3	0.12725				1
1034	Baseline	0.05075				0
1034	Month-3	0.039				0
1035	Baseline	0.052				0
1035	Month-3	0.02975				0
1035	Month-6	2.1	1	1	0	1
1035	Month-12	1.075	1	1	1	1
1036	Baseline	0.03275				0
1036	Month-3	0.0505				0
1036	Month-6	0.42175	1	0	0	1
1036	Month-12	0.22	1	1	1	1
1037	Baseline	0.377				1
1037	Month-3	0.36575				1
1037	Month-6	2.329	1	0	1	1
1037	Month-12	1.677	1	1	1	1
1038	Baseline	0.0335				0
1038	Month-3	0.02425				0
1039	Baseline	0.03375				0
1039	Month-3	0.0485				0
1040	Baseline	0.0405				0
1040	Month-3	0.06975				0
1040	Month-6	0.0505	0			0
1041	Baseline	0.028				0
1041	Month-3	0.0325				0
1041	Month-6	2.49	1	1	0	1
1041	Month-12	1.47425	1	1	1	1
1042	Baseline	0.10425				0
1042	Month-3	0.0335				0
1042	Month-6	2.00125	1	1	0	1
1042	Month-12	0.95475	1	1	1	1
1043	Baseline	0.073				0
1043	Month-3	0.148				1
1043	Month-6	1.65725	1	0	1	1
1043	Month-12	2.28475	1	1	1	1
1044	Baseline	0.02725				0
1044	Month-3	0.04225				0
1044	Month-6	0.0395	0			0
1044	Month-12	1.64875	1	1	1	1
1045	Baseline	0.02475				0
1045	Month-3	0.04				0
1045	Month-6	2.3095	1	1	0	1
1045	Month-12	1.15475	1	1	1	1
1046	Baseline	0.04575				0
1046	Month-3	0.1015				0
1047	Baseline	0.062				0
1047	Month-3	0.0315				0
1047	Month-6	0.08175	0			0
1047	Month-12	1.9875	1	1	1	1
1048	Baseline	0.07875				0
1048	Month-3	0.04725				0
1048	Month-12	0.5405	1	1	1	1
1049	Baseline	0.03325				0
1049	Month-3	0.0225				0
1049	Month-6	2.42	1	1	0	1
1049	Month-12	1.461	1	1	1	1
1050	Baseline	0.035				0
1050	Month-3	0.06025				0
1050	Month-6	0.264	1	0	0	1
1050	Month-12	1.4245	1	1	1	1
1051	Baseline	0.0615				0
1051	Month-3	0.0295				0
1051	Month-6	0.08075	0			0
1052	Baseline	0.05675				0
1052	Month-3	0.05175				0
1052	Month-6	0.08175	1	0	0	0
1053	Baseline	0.028				0
1054	Baseline	0.04125				0
1054	Month-3	0.01875				0
1054	Month-6	0.06275	0			0
1054	Month-12	0.04525	0			0
1055	Baseline	0.1045				0
1055	Month-3	0.10125				0
1055	Month-6	0.3375	1	0	0	1
1055	Month-12	1.94075	1	1	1	1
1056	Baseline	0.03125				0
1057	Baseline	0.03175				0
1057	Month-3	0.07125				0
1059	Baseline	0.0485				0
1059	Month-3	0.053				0
1059	Month-6	2.27725	1	1	1	1
1060	Baseline	0.05125				0
1060	Month-3	0.0455				0
1060	Month-6	1.54	1	1	0	1
1060	Month-12	1.82275	1	1	1	1
1061	Baseline	0.101				0
1062	Baseline	0.032				0
1062	Month-3	0.047				0
1062	Month-6	0.03925	0			0
1063	Baseline	0.0435				0
1063	Month-3	0.02175				0
1063	Month-6	2.08	1	1	0	1
1063	Month-12	1.89725	1	1	1	1
1064	Baseline	0.02575				0
1064	Month-3	0.0715				0
1065	Baseline	0.0405				0
1065	Month-3	0.089				0
1065	Month-6	2.15025	1	1	1	1
1065	Month-12	1.88325	1	1	1	1
1066	Baseline	0.055				0
1066	Month-3	0.03725				0
1066	Month-6	2.00775	1	1	0	1
1066	Month-12	1.01275	1	1	1	1
1067	Baseline	0.111				0
1068	Baseline	0.0255				0
1068	Month-3	0.067				0
1068	Month-12	1.189	1	1	1	1
1069	Baseline	0.043				0
1070	Baseline	0.034				0
1071	Baseline	0.0785				0
1071	Month-3	0.03275				0
1071	Month-6	2.134	1	1	1	1
1071	Month-12	0.7545	1	1	1	1
1072	Baseline	0.03825				0
1072	Month-3	0.031				0
1072	Month-6	2.2345	1	1	0	1
1072	Month-12	1.96425	1	1	1	1
1073	Baseline	0.041				0
1073	Month-3	0.074				0
1073	Month-6	2.24075	1	1	0	1
1073	Month-12	2.604	1			1
1074	Baseline	0.05275				0
1074	Month-3	0.05075				0
1075	Baseline	0.05675				0
1075	Month-3	0.06175				0
1075	Month-6	0.12725	0			1
1075	Month-12	2.25975	1	1	1	1
1076	Baseline	0.0295				0
1076	Month-3	0.07175				0
1076	Month-6	2.40075	1	1	1	1
1077	Baseline	0.0305				0
1077	Month-3	0.0215				0
1077	Month-6	2.01825	1	1	1	1
1077	Month-12	0.88825	1	1	1	1
1078	Baseline	0.029				0
1078	Month-3	0.026				0
1078	Month-6	2.413	1	1	0	1
1079	Baseline	0.034				0
1079	Month-3	0.02975				0
1080	Baseline	1.12375				1
1080	Month-3	0.85275				1
1080	Month-6	2.43275	1	0	1	1
1081	Baseline	0.02825				0
1081	Month-3	0.055				0
1081	Month-6	0.0405	1	0	0	0
1081	Month-12	1.119	1	1	1	1
1082	Baseline	0.05775				0
1082	Month-12	1.57275	1	1	1	1
1083	Baseline	0.093				0
1083	Month-3	0.06				0
1083	Month-6	2.1285	1	1	0	1
1083	Month-12	2.17325	1	1	1	1
1084	Baseline	0.0585				0
1084	Month-3	0.0265				0
1084	Month-6	0.0625	0			0
1086	Baseline	0.04475				0
1086	Month-3	0.14025				1
1086	Month-6	1.38375	1	1	0	1
1086	Month-12	0.8555	1	1	1	1
1087	Baseline	0.038				0
1087	Month-3	0.08825				0
1088	Baseline	0.03675				0
1088	Month-3	0.024				0
1088	Month-6	0.0265	0			0
1088	Month-12	1.68925	1	1	1	1
1089	Baseline	0.03175				0
1090	Baseline	0.0865				0
1090	Month-3	0.039				0
1090	Month-6	1.219	1	1	0	1
1090	Month-12	0.733	1	1	1	1
1091	Baseline	0.01825				0
1091	Month-3	0.03725				0
1091	Month-6	0.58375	1	1	0	1
1091	Month-12	1.16225	1	1	1	1
1092	Baseline	0.0875				0
1092	Month-3	0.0915				0
1092	Month-6	1.977	1	1	1	1
1092	Month-12	1.0835	1	1	1	1
1093	Baseline	0.03325				0
1093	Month-3	0.03575				0
1093	Month-6	1.49125	1	0	1	1
1094	Baseline	0.07675				0
1094	Month-3	0.06275				0
1094	Month-6	1.7625	1	1	1	1
1096	Baseline	0.0315				0
1096	Month-3	0.039				0
1097	Baseline	0.5115				1
1097	Month-3	0.607				1
1097	Month-6	0.6905	0			1
1097	Month-12	2.26725	1	1	1	1
1098	Baseline	0.03425				0
1098	Month-3	0.02275				0
1099	Baseline	0.05525				0
1099	Month-3	0.05075				0
1099	Month-6	2.31725	1	1	1	1
1100	Baseline	0.02825				0
1100	Month-3	0.029				0
1100	Month-6	1.64775	1	1	1	1
1101	Baseline	0.045				0
1101	Month-3	0.0885				0
1101	Month-6	2.131	1	1	0	1
1102	Baseline	0.0305				0
1102	Month-3	0.0215				0
1102	Month-6	2.32125	1	1	0	1
1102	Month-12	1.67875	1	1	1	1
1104	Baseline	0.12				0
1104	Month-3	0.15425				1
1106	Baseline	0.087				0
1106	Month-3	0.03125				0
1106	Month-6	1.077	1	0	1	1
1106	Month-12	1.77275	1	1	1	1
1107	Baseline	0.0185				0
1107	Month-3	0.037				0
1107	Month-6	1.97925	1	1	1	1
1110	Baseline	0.0675				0
1110	Month-3	0.02975				0
1110	Month-6	1.892	1	1	1	1
1111	Baseline	0.03025				0
1111	Month-3	0.0355				0
1112	Baseline	0.06775				0
1112	Month-3	0.10475				0
1113	Baseline	0.06475				0
1113	Month-3	0.06825				0
1113	Month-6	2.1205	1	1	1	1
1113	Month-12	1.27975	1	1	1	1
1114	Baseline	0.035				0
1114	Month-3	0.05125				0
1114	Month-6	2.2265	1	1	0	1
1114	Month-12	1.73875	1	1	1	1
1116	Baseline	0.057				0
1116	Month-3	0.05475				0
1116	Month-6	2.46775	1	1	0	1
1116	Month-12	1.777	1	1	1	1
1117	Baseline	0.07725				0
1117	Month-3	0.04775				0
1118	Baseline	0.034				0
1118	Month-3	0.022				0
1118	Month-6	0.05125	0			0
1118	Month-12	1.851	1	1	1	1
1119	Baseline	0.10875				0
1119	Month-3	0.10725				0
1119	Month-6	2.387	1	1	1	1
1119	Month-12	1.51475	1	1	1	1
1120	Baseline	0.03175				0
1120	Month-3	0.02225				0
1120	Month-6	2.40675	1	1	0	1
1120	Month-12	1.28925	1	1	1	1
1121	Baseline	0.02325				0
1121	Month-3	0.03				0
1121	Month-6	2.5235	1	1	1	1
1121	Month-12	2.227	1	1	1	1
1122	Baseline	0.0785				0
1122	Month-3	0.04525				0
1122	Month-6	1.24975	0			1
1122	Month-12	2.4235	1	1	1	1
1123	Baseline	0.0515				0
1123	Month-3	0.048				0
1124	Baseline	0.032				0
1124	Month-3	0.05775				0
1124	Month-6	0.49775	1	0	1	1
1124	Month-12	1.4755	1			1
1125	Baseline	0.02875				0
1125	Month-3	0.05925				0
1125	Month-6	0.149	1	0	0	1
1125	Month-12	1.34475	1	1	1	1
1126	Baseline	0.02525				0
1126	Month-3	0.04275				0
1126	Month-6	1.072	1	0	1	1
1127	Baseline	0.04675				0
1127	Month-3	0.037				0
1127	Month-6	2.0195	1	1	1	1
1127	Month-12	0.4705	1	1	1	1
1128	Baseline	0.02525				0
1128	Month-3	0.067				0
1128	Month-6	0.23775	1	0	0	1
1128	Month-12	0.342	1	1	1	1
1129	Baseline	0.0275				0
1129	Month-3	0.02075				0
1130	Baseline	0.035				0
1130	Month-3	0.07325				0
1131	Baseline	0.053				0
1131	Month-3	0.03525				0
1131	Month-6	1.95275	1	1	1	1
1133	Baseline	0.0345				0
1133	Month-3	0.04975				0
1133	Month-6	0.96075	0			1
1133	Month-12	1.87275	1	1	1	1
1135	Baseline	0.0675				0
1137	Baseline	0.02575				0
1138	Baseline	0.02625				0
1138	Month-3	0.016				0
1138	Month-6	2.08075	1	1	0	1
1138	Month-12	0.6285	1	1	1	1
1139	Baseline	0.055				0
1139	Month-3	0.09225				0
1139	Month-6	0.06425	0			0
1139	Month-12	0.389	1	1	1	1
1140	Baseline	0.03975				0
1140	Month-3	0.0305				0
1140	Month-6	2.00675	1	1	1	1
1140	Month-12	1.16375	1	1	1	1
1142	Baseline	0.04725				0
1142	Month-3	0.0885				0
1142	Month-6	2.19075	1	1	1	1
1142	Month-12	0.6595	1	1	1	1
1145	Baseline	0.05275				0
1145	Month-3	0.06425				0
1148	Baseline	0.031				0
1149	Baseline	0.03825				0
1149	Month-3	0.0235				0
1149	Month-6	2.2255	1	1	1	1
1149	Month-12	0.54275	1	1	1	1
1150	Baseline	0.04375				0
1150	Month-3	0.0995				0
1150	Month-6	0.07475	0			0
1151	Baseline	0.0515				0
1151	Month-3	0.0855				0
1151	Month-6	1.624	1	1	1	1
1151	Month-12	0.2185	1	1	1	1
1152	Baseline	0.0975				0
1152	Month-3	0.023				0
1153	Baseline	0.05725				0
1153	Month-3	0.057				0
1153	Month-6	1.991	1	1	0	1
1156	Baseline	0.04875				0
1156	Month-3	0.026				0
1156	Month-6	2.0155	1	1	0	1
1156	Month-12	0.589	1	1	1	1
1157	Baseline	0.02775				0
1157	Month-3	0.0455				0
1157	Month-6	0.70475	1	0	1	1
1157	Month-12	0.32125	1	1	1	1
1159	Baseline	0.03625				0
1159	Month-3	0.058				0
1159	Month-6	0.0255	0			0
1159	Month-12	1.379	1	1	1	1
1161	Baseline	0.04125				0
1161	Month-3	0.08				0
1161	Month-6	0.62075	1	0	1	1
1161	Month-12	1.65025	1	1	1	1
1162	Baseline	0.04975				0
1162	Month-3	0.04925				0
1162	Month-6	1.42875	1	1	0	1
1162	Month-12	0.32025	1	1	1	1
1163	Baseline	0.054				0
1164	Baseline	0.0575				0
1164	Month-3	0.0735				0
1165	Baseline	0.08				0
1166	Baseline	0.03275				0
1166	Month-3	0.05125				0
1166	Month-6	2.24725	1	1	0	1
1167	Baseline	0.069				0
1167	Month-3	0.04925				0
1167	Month-6	1.0435	1	0	1	1
1167	Month-12	1.9125	1	1	1	1
1169	Baseline	0.06625				0
1170	Baseline	0.067				0
1171	Baseline	0.02875				0
1171	Month-3	0.051				0
1171	Month-6	0.049	1	0	0	0
1172	Baseline	0.02425				0
1172	Month-3	0.0185				0
1172	Month-6	0.057	0			0
1172	Month-12	1.34775	1	1	1	1
1173	Baseline	0.03775				0
1173	Month-3	0.02025				0
1173	Month-6	2.36425	1	1	0	1
1173	Month-12	1.8725	1	1	1	1
1174	Baseline	0.03225				0
1174	Month-3	0.042				0
1174	Month-6	0.13575	0			1
1174	Month-12	0.49	1	1	1	1
1175	Baseline	0.04425				0
1175	Month-3	0.02575				0
1175	Month-6	1.521	1	1	0	1
1175	Month-12	2.1195	1	1	1	1
1176	Baseline	0.05275				0
1176	Month-3	0.04775				0
1177	Baseline	0.06625				0
1177	Month-3	0.04325				0
1177	Month-6	0.06925	0			0
1177	Month-12	2.182	1	1	1	1
1178	Baseline	0.03625				0
1178	Month-3	0.0245				0
1178	Month-6	0.04775	0			0
1178	Month-12	1.4235	1	1	1	1
1182	Baseline	0.53075				1
1182	Month-3	0.19825				1
1182	Month-6	0.439	0			1
1184	Baseline	0.05				0
1184	Month-3	0.02525				0
1184	Month-6	2.3645	1	1	0	1
1184	Month-12	1.7255	1	1	1	1
1185	Baseline	0.03475				0
1185	Month-3	0.064				0
1189	Baseline	0.035				0
1189	Month-3	0.106				0
1189	Month-6	0.99175	1	1	0	1
1189	Month-12	2.08625	1	1	1	1
1190	Baseline	0.04625				0
1190	Month-3	0.065				0
1190	Month-12	2.3465	1	1	1	1
1191	Baseline	0.398				1
1191	Month-3	0.443				1
1191	Month-6	0.37425	0			1
1191	Month-12	0.63475	1	1	1	1
1193	Baseline	0.075				0
1193	Month-3	0.045				0
1193	Month-6	1.3625	1	0	1	1
1193	Month-12	1.71875	1	1	1	1
1194	Baseline	0.08475				0
1194	Month-6	2.21425	1	1	1	1
1195	Baseline	0.0595				0
1195	Month-3	0.03075				0
1195	Month-6	0.0485	0			0
1195	Month-12	2.01575	1	1	1	1
1196	Baseline	0.04675				0
1196	Month-3	0.04625				0
1197	Baseline	0.039				0
1197	Month-3	0.02275				0
1199	Baseline	0.04				0
1199	Month-3	0.051				0
1199	Month-12	1.5765	1	1	1	1
1200	Baseline	0.06275				0
1200	Month-3	0.0925				0
1200	Month-6	0.365	0			1
1200	Month-12	1.58525	1	1	1	1
1201	Baseline	0.04125				0
1201	Month-3	0.04925				0
1201	Month-6	2.50975	1	1	0	1
1202	Baseline	0.25575				1
1202	Month-3	0.10525				0
1202	Month-6	2.717	1	0	1	1
1202	Month-12	2.29175	1	1	1	1
1203	Baseline	0.07025				0
1203	Month-3	0.07225				0
1203	Month-6	1.72275	1	1	0	1
1203	Month-12	0.793	1	1	1	1
1204	Baseline	0.0255				0
1205	Baseline	0.032				0
1206	Baseline	0.0245				0
1206	Month-3	0.05625				0
1206	Month-12	0.68925	1	1	1	1
1208	Baseline	0.05575				0
1208	Month-3	0.06375				0
1209	Baseline	0.033				0
1209	Month-3	0.05975				0
1209	Month-6	2.1045	1	1	1	1
1209	Month-12	1.3105	1	1	1	1
1210	Baseline	0.09325				0
1210	Month-3	0.03775				0
1210	Month-6	0.105	0			0
1210	Month-12	1.785	1	1	1	1
1212	Baseline	0.04325				0
1212	Month-3	0.05425				0
1214	Baseline	0.0345				0
1215	Baseline	0.08475				0
1215	Month-3	0.086				0
1215	Month-6	1.8245	1	1	1	1
1215	Month-12	1.19975	1	1	1	1
1217	Baseline	0.04225				0
1217	Month-3	0.0205				0
1217	Month-6	1.66475	1	0	1	1
1217	Month-12	0.425	1	1	1	1
1218	Baseline	0.03725				0
1218	Month-3	0.063				0
1218	Month-6	1.9395	1	1	0	1
1219	Baseline	0.0275				0
1219	Month-3	0.03125				0
1219	Month-12	1.322	1	1	1	1
1220	Baseline	0.0305				0
1220	Month-3	0.09225				0
1220	Month-6	1.04725	0			1
1220	Month-12	2.504	1	1	1	1
1221	Baseline	0.80925				1
1221	Month-3	0.46525				1
1221	Month-6	2.4385	1	1	0	1
1221	Month-12	2.319	1	1	1	1
1222	Baseline	0.052				0
1222	Month-3	0.0235				0
1222	Month-6	1.259	1	1	0	1
1222	Month-12	1.62525	1	1	1	1
1223	Baseline	0.03625				0
1223	Month-3	0.03575				0
1224	Baseline	0.054				0
1224	Month-3	0.1185				0
1224	Month-12	1.0435	1	1	1	1
1225	Baseline	0.03375				0
1225	Month-3	0.01925				0
1226	Baseline	0.11075				0
1226	Month-3	0.11075				0
1228	Baseline	0.04875				0
1228	Month-3	0.064				0
1228	Month-6	0.0465	0			0
1228	Month-12	0.34175	1	1	1	1
1229	Baseline	0.22125				1
1229	Month-3	0.17325				1
1229	Month-12	1.45325	1	1	1	1
1230	Baseline	0.02525				0
1230	Month-3	0.023				0
1230	Month-6	0.238	1	0	0	1
1231	Baseline	0.1015				0
1231	Month-3	0.0925				0
1231	Month-6	2.546	1	1	1	1
1231	Month-12	2.263	1	1	1	1
1232	Baseline	0.09875				0
1232	Month-3	0.126				1
1233	Baseline	0.03625				0
1233	Month-3	0.01825				0
1236	Baseline	0.042				0
1236	Month-3	0.062				0
1236	Month-6	0.06175	0			0
1236	Month-12	1.03325	1	1	1	1
1238	Baseline	0.04225				0
1239	Baseline	0.03525				0
1239	Month-3	0.06825				0
1239	Month-6	2.06225	1	1	0	1
1240	Baseline	0.06825				0
1240	Month-3	0.08775				0
1240	Month-6	2.10075	1	1	1	1
1240	Month-12	0.4385	1			1
1241	Baseline	0.08125				0
1243	Baseline	0.0145				0
1243	Month-3	0.01775				0
1244	Baseline	0.06075				0
1244	Month-3	0.04875				0
1245	Baseline	0.0665				0
1245	Month-3	0.04025				0
1245	Month-6	2.08575	1	1	1	1
1245	Month-12	1.83725	1	1	1	1
1246	Baseline	0.06025				0
1246	Month-3	0.06375				0
1246	Month-6	1.9245	1	1	1	1
1249	Baseline	0.048				0
1250	Baseline	0.03325				0
1251	Baseline	0.0465				0
1251	Month-3	0.07075				0
1251	Month-6	2.04275	1	1	1	1
1252	Baseline	0.08675				0
1252	Month-3	0.0755				0
1252	Month-6	2.2635	1	1	1	1
1252	Month-12	0.86825	1	1	1	1
1253	Baseline	0.0465				0
1253	Month-3	0.01925				0
1253	Month-6	0.0635	0			0
1253	Month-12	2.02625	1	1	1	1
1254	Baseline	0.07525				0
1254	Month-3	0.076				0
1254	Month-6	2.115	1	1	0	1
1254	Month-12	0.79775	1	1	1	1
1255	Baseline	0.06325				0
1255	Month-3	0.076				0
1255	Month-6	0.09125	0			0
1255	Month-12	1.5145	1	1	1	1
1256	Baseline	0.06075				0
1256	Month-3	0.0425				0
1256	Month-6	0.65825	1	1	0	1
1256	Month-12	0.483	1	1	1	1
1257	Baseline	0.46675				1
1257	Month-3	0.3235				1
1257	Month-6	2.66025	1	1	1	1
1258	Baseline	0.03975				0
1258	Month-3	0.064				0
1258	Month-6	1.92825	1	1	0	1
1259	Baseline	0.03775				0
1259	Month-3	0.07175				0
1259	Month-6	0.1615	1	0	0	1
1260	Baseline	0.056				0
1260	Month-3	0.04175				0
1260	Month-6	2.37125	1	1	1	1
1260	Month-12	1.69175	1	1	1	1
1261	Baseline	0.05125				0
1261	Month-3	0.04125				0
1261	Month-6	1.34325	1	1	0	1
1261	Month-12	0.53825	1	1	1	1
1262	Baseline	0.05375				0
1262	Month-3	0.11975				0
1262	Month-6	2.17275	1	1	0	1
1262	Month-12	2.03225	1	1	1	1
1263	Baseline	0.07225				0
1263	Month-3	0.0435				0
1264	Baseline	0.04325				0
1264	Month-6	2.20425	1	1	1	1
1264	Month-12	0.9085	1	1	1	1
1265	Baseline	0.036				0
1265	Month-3	0.04075				0
1265	Month-6	0.0525	0			0
1265	Month-12	2.40775	1	1	1	1
1268	Baseline	0.05275				0
1268	Month-3	0.053				0
1268	Month-12	1.40075	1	1	1	1
1272	Baseline	0.04975				0
1272	Month-3	0.061				0
1272	Month-6	2.25625	1	1	0	1
1273	Baseline	0.3685				1
1274	Baseline	0.07775				0
1274	Month-3	0.02225				0
1274	Month-6	0.0565	0			0
1274	Month-12	2.12025	1	1	1	1
1275	Baseline	0.0955				0
1277	Baseline	0.042				0
1277	Month-3	0.034				0
1277	Month-6	2.1545	1	1	1	1
1278	Baseline	0.086				0
1278	Month-3	0.04575				0
1278	Month-6	0.12175	0			1
1278	Month-12	1.50525	1	1	1	1
1279	Baseline	0.0395				0
1281	Baseline	0.0405				0
1281	Month-3	0.04675				0
1281	Month-6	2.3125	1	1	1	1
1281	Month-12	1.92925	1			1
1282	Baseline	0.05375				0
1282	Month-3	0.0675				0
1282	Month-6	1.97225	1	1	1	1
1282	Month-12	1.13975	1	1	1	1
1283	Baseline	0.0455				0
1283	Month-3	0.0455				0
1285	Baseline	0.0265				0
1285	Month-3	0.0485				0
1286	Baseline	0.035				0
1286	Month-3	0.04225				0
1286	Month-6	1.187	1	0	1	1
1286	Month-12	1.89375	1	1	1	1
1287	Baseline	0.05175				0
1287	Month-3	0.061				0
1287	Month-6	0.59125	1	1	0	1
1287	Month-12	1.522	1	1	1	1
1288	Baseline	0.06825				0
1288	Month-3	0.0915				0
1289	Baseline	1.4195				1
1289	Month-3	1.26675				1
1290	Baseline	0.057				0
1290	Month-3	0.05025				0
1290	Month-6	1.84975	1	1	1	1
1291	Baseline	0.0435				0
1292	Baseline	0.08425				0
1292	Month-3	0.05075				0
1292	Month-6	1.65075	1	1	1	1
1292	Month-12	0.782	1	1	1	1
1293	Baseline	0.0585				0
1293	Month-3	0.06675				0
1294	Baseline	0.05375				0
1294	Month-3	0.06575				0
1294	Month-6	0.75475	0			1
1295	Baseline	0.1255				1
1295	Month-3	0.211				1
1295	Month-6	2.4685	1	1	1	1
1296	Baseline	0.1065				0
1298	Baseline	0.03725				0
1298	Month-3	0.06575				0
1298	Month-6	0.16925	1	0	0	1
1298	Month-12	0.59425	1	1	1	1
1299	Baseline	0.121				0
1299	Month-3	0.038				0
1299	Month-6	2.37325	1	1	1	1
1299	Month-12	2.035	1	1	1	1
1300	Baseline	0.0355				0
1300	Month-6	1.63375	1	0	1	1
1300	Month-12	2.145	1	1	1	1
1301	Baseline	0.05225				0
1301	Month-3	0.069				0
1301	Month-6	2.0605	1	1	1	1
1302	Baseline	0.04675				0
1303	Baseline	0.05275				0
1304	Baseline	0.07775				0
1304	Month-3	0.067				0
1304	Month-6	2.448	1	1	1	1
1305	Baseline	0.037				0
1305	Month-3	0.092				0
1305	Month-6	0.062	0			0
1305	Month-12	1.71875	1	1	1	1
1306	Baseline	0.0455				0
1307	Baseline	0.167				1
1307	Month-3	0.166				1
1309	Baseline	0.08825				0
1310	Baseline	0.05825				0
1310	Month-3	0.00825				0
1310	Month-6	0.07775	0			0
1313	Baseline	0.04625				0
1313	Month-3	0.06925				0
1313	Month-6	2.06025	1	1	1	1
1313	Month-12	1.56425	1	1	1	1
1316	Baseline	0.04525				0
1316	Month-3	0.0405				0
1316	Month-6	2.25975	1	1	1	1
1318	Baseline	0.05075				0
1318	Month-3	0.02775				0
1318	Month-6	0.073	0			0
1318	Month-12	1.6915	1	1	1	1
1319	Baseline	0.08625				0
1319	Month-3	0.118				0
1319	Month-6	0.09975	0			0
1319	Month-12	1.04575	1	1	1	1
1320	Baseline	0.0525				0
1320	Month-3	0.047				0
1320	Month-6	2.0525	1	1	0	1
1321	Baseline	0.03025				0
1321	Month-3	0.034				0
1321	Month-6	1.9575	1	1	1	1
1321	Month-12	0.887	1	1	1	1
1322	Baseline	0.13975				1
1323	Baseline	0.0535				0
1325	Baseline	0.08025				0
1325	Month-3	0.081				0
1325	Month-6	0.05275	0			0
1325	Month-12	2.054	1	1	1	1
1326	Baseline	0.0275				0
1327	Baseline	0.03425				0
1327	Month-3	0.05575				0
1329	Baseline	0.04025				0
1329	Month-3	0.039				0
1330	Baseline	0.068				0
1330	Month-3	0.036				0
1331	Baseline	0.0585				0
1331	Month-3	0.1225				1
1331	Month-6	1.0035	1	1	0	1
1331	Month-12	1.644	1	1	1	1
1332	Baseline	0.03925				0
1332	Month-3	0.05				0
1332	Month-6	0.058	0			0
1332	Month-12	1.62425	1	1	1	1
1333	Baseline	0.0905				0
1333	Month-3	0.115				0
1334	Baseline	0.04525				0
1334	Month-3	0.06875				0
1334	Month-6	1.942	1	1	0	1
1334	Month-12	1.01675	1	1	0	1
1335	Baseline	0.03325				0
1335	Month-3	0.03075				0
1336	Baseline	0.0615				0
1336	Month-3	0.02425				0
1336	Month-6	1.434	1	0	1	1
1336	Month-12	1.4695	1	1	1	1
1338	Baseline	0.0495				0
1340	Baseline	0.03375				0
1340	Month-3	0.094				0
1340	Month-6	0.05825	0			0
1341	Baseline	0.0345				0
1341	Month-3	0.01525				0
1342	Baseline	0.08625				0
1343	Baseline	0.155				1
1343	Month-3	0.13925				1
1343	Month-6	0.202	0			1
1343	Month-12	2.2115	1	1	1	1
1344	Baseline	0.04925				0
1344	Month-3	0.09925				0
1344	Month-6	2.4245	1	1	1	1
1344	Month-12	0.737	1	1	1	1
1346	Baseline	0.0575				0
1347	Baseline	0.0405				0
1347	Month-3	0.02125				0
1347	Month-6	0.08675	0			0
1347	Month-12	1.16725	1	1	1	1
1348	Baseline	0.0145				0
1348	Month-3	0.0135				0
1348	Month-6	1.2595	1	0	1	1
1349	Baseline	0.07275				0
1350	Baseline	0.13025				1
1350	Month-3	0.0665				0
1350	Month-6	0.15325	0			1
1350	Month-12	1.27125	1	1	1	1
1351	Baseline	0.1045				0
1351	Month-3	0.064				0
1351	Month-6	2.067	1	1	1	1
1351	Month-12	1.79375	1	1	1	1
1352	Baseline	0.07125				0
1352	Month-3	0.07075				0
1352	Month-6	0.9955	1	1	0	1
1352	Month-12	1.7465	1	1	1	1
1353	Baseline	0.02375				0
1353	Month-3	0.0555				0
1354	Baseline	0.03275				0
1354	Month-3	0.06375				0
1354	Month-6	0.6665	1	1	0	1
1354	Month-12	1.99	1	1	1	1
1355	Baseline	0.021				0
1355	Month-6	0.48825	1	1	0	1
1356	Baseline	0.136				1
1356	Month-3	0.10775				0
1356	Month-6	0.8635	1	1	0	1
1357	Baseline	0.03425				0
1357	Month-3	0.031				0
1357	Month-6	0.05325	1	0	0	0
1357	Month-12	2.05	1	1	1	1
1358	Baseline	0.12725				1
1358	Month-3	0.08125				0
1360	Baseline	0.04325				0
1360	Month-3	0.0665				0
1360	Month-6	2.27775	1	1	1	1
1360	Month-12	1.12275	1	1	1	1
1361	Baseline	0.0595				0
1361	Month-3	0.0635				0
1362	Baseline	0.0395				0
1362	Month-3	0.04875				0
1362	Month-6	1.94375	1	1	0	1
1364	Baseline	0.05525				0
1365	Baseline	0.05675				0
1365	Month-3	0.06625				0
1365	Month-6	2.1655	1	1	0	1
1366	Baseline	0.03875				0
1367	Baseline	0.06475				0
1367	Month-3	0.0455				0
1367	Month-6	1.32225	1	1	0	1
1367	Month-12	1.28125	1	1	1	1
1368	Baseline	0.05075				0
1371	Baseline	0.0505				0
1371	Month-3	0.08675				0
1372	Baseline	0.062				0
1373	Baseline	0.03725				0
1373	Month-3	0.0165				0
1373	Month-6	0.2785	0			1
1375	Baseline	0.10125				0
1375	Month-3	0.036				0
1376	Baseline	0.038				0
1376	Month-3	0.05075				0
1376	Month-6	2.55	1	1	1	1
1376	Month-12	1.638	1	1	1	1
1377	Baseline	0.0365				0
1377	Month-3	0.036				0
1378	Baseline	0.04175				0
1378	Month-3	0.02825				0
1378	Month-6	2.19125	1	1	0	1
1378	Month-12	1.387	1	1	1	1
1380	Baseline	0.05575				0
1380	Month-3	0.0505				0
1380	Month-6	0.051	0			0
1380	Month-12	0.41025	1	1	1	1
1381	Baseline	0.04975				0
1381	Month-3	0.06875				0
1382	Baseline	0.08				0
1383	Baseline	0.0475				0
1383	Month-3	0.04025				0
1383	Month-12	1.49975	1	1	1	1
1384	Baseline	0.1				0
1384	Month-3	0.0495				0
1384	Month-6	2.23075	1	1	1	1
1385	Baseline	0.08025				0
1385	Month-3	0.04525				0
1386	Baseline	0.05325				0
1386	Month-3	0.0885				0
1387	Baseline	0.05225				0
1387	Month-3	0.0495				0
1387	Month-6	2.12825	1	1	1	1
1388	Baseline	0.08975				0
1388	Month-3	0.06475				0
1389	Baseline	0.07975				0
1389	Month-6	0.77725	1	0	1	1
1390	Baseline	0.0575				0
1390	Month-3	0.0395				0
1390	Month-6	0.04225	1	1	0	0
1391	Baseline	0.06075				0
1391	Month-3	0.02675				0
1391	Month-6	0.07525	0			0
1391	Month-12	1.611	1	1	1	1
1392	Baseline	0.04575				0
1392	Month-3	0.02825				0
1392	Month-6	1.93175	1	1	1	1
1393	Baseline	0.04925				0
1394	Baseline	0.0595				0
1394	Month-3	0.055				0
1395	Baseline	0.0535				0
1395	Month-3	0.0275				0
1395	Month-6	0.0665	0			0
1395	Month-12	0.65975	1	1	1	1
1396	Baseline	0.053				0
1396	Month-3	0.046				0
1396	Month-6	0.047	0			0
1396	Month-12	1.847	1	1	1	1
1399	Baseline	0.06025				0
1400	Baseline	0.09225				0
1400	Month-3	0.0315				0
1401	Baseline	0.063				0
1401	Month-3	0.075				0
1402	Baseline	0.072				0
1403	Baseline	0.11525				0
1405	Baseline	0.08125				0
1405	Month-3	0.09025				0
1405	Month-6	2.084	1	1	0	1
1405	Month-12	1.6825	1	1	1	1
1406	Baseline	0.083				0
1406	Month-3	0.0525				0
1406	Month-6	0.434	1	0	1	1
1407	Baseline	0.08475				0
1408	Baseline	0.08175				0
1408	Month-3	0.06875				0
1408	Month-6	2.43	1	1	0	1
1408	Month-12	2.16125	1	1	1	1
1410	Baseline	0.0595				0
1410	Month-3	0.051				0
1410	Month-6	2.29675	1	1	1	1
1411	Baseline	0.05625				0
1411	Month-3	0.04225				0
1412	Baseline	0.03525				0
1412	Month-3	0.05575				0
1412	Month-6	0.05525	0			0
1412	Month-12	2.36375	1	1	1	1
1413	Baseline	0.063				0
1413	Month-3	0.054				0
1413	Month-6	1.38875	1	1	0	1
1413	Month-12	1.994	1	1	1	1
1414	Baseline	0.0375				0
1414	Month-3	0.02875				0
1415	Baseline	0.10975				0
1415	Month-3	0.088				0
1415	Month-6	1.8315	1	1	1	1
1417	Baseline	0.1435				1
1418	Baseline	0.0605				0
1419	Baseline	0.03975				0
1419	Month-3	0.18125				1
1420	Baseline	0.0395				0
1420	Month-3	0.04225				0
1420	Month-6	2.26175	1	1	1	1
1420	Month-12	0.76825	1	1	1	1
1421	Baseline	0.318				1
1421	Month-3	0.32625				1
1421	Month-6	0.363	0			1
1421	Month-12	2.162	1	1	1	1
1422	Baseline	0.06075				0
1422	Month-3	0.048				0
1422	Month-6	2.01025	1	1	1	1
1423	Baseline	0.0645				0
1427	Baseline	0.06175				0
1427	Month-3	0.073				0
1427	Month-6	0.06225	1	0	0	0
1427	Month-12	1.08125	1	1	1	1
1428	Baseline	0.09175				0
1429	Baseline	0.1395				1
1429	Month-3	0.1865				1
1429	Month-6	1.411	1	0	1	1
1430	Baseline	0.02225				0
1430	Month-3	0.02475				0
1430	Month-6	1.05175	1	0	1	1
1430	Month-12	1.881	1	1	1	1
1431	Baseline	0.05625				0
1431	Month-3	0.018				0
1431	Month-6	0.741	1	1	0	1
1431	Month-12	1.76075	1	1	1	1
1432	Baseline	0.0685				0
1432	Month-3	0.104				0
1433	Baseline	0.1105				0
1433	Month-3	0.078				0
1433	Month-6	1.354	1	1	1	1
1433	Month-12	0.8215	1	1	1	1
1435	Baseline	0.0335				0
1435	Month-3	0.04825				0
1435	Month-6	0.949	1	0	1	1
1436	Baseline	0.119				0
1436	Month-3	0.097				0
1436	Month-6	0.1475	0			1
1436	Month-12	0.65475	1	1	1	1
1437	Baseline	0.06475				0
1437	Month-3	0.069				0
1437	Month-6	2.00525	1	1	1	1
1437	Month-12	1.755	1	1	1	1
1438	Baseline	0.04325				0
1438	Month-3	0.09125				0
1438	Month-6	0.042	0			0
1438	Month-12	1.1685	1	1	1	1
1439	Baseline	0.062				0
1439	Month-3	0.039				0
1440	Baseline	0.229				1
1445	Baseline	0.07625				0
1445	Month-3	0.0515				0
1447	Baseline	0.0675				0
1447	Month-3	0.0645				0
1447	Month-6	0.03925	0			0
1447	Month-12	1.15675	1	1	1	1
1448	Baseline	0.05				0
1448	Month-3	0.0505				0
1448	Month-6	0.599	1	0	1	1
1448	Month-12	1.3285	1	1	1	1
1449	Baseline	0.0435				0
1449	Month-3	0.047				0
1449	Month-6	0.05875	0			0
1449	Month-12	1.0495	1	1	1	1
1451	Baseline	0.06175				0
1451	Month-3	0.056				0
1451	Month-6	0.0815	0			0
1453	Baseline	0.0795				0
1454	Baseline	0.11525				0
1454	Month-3	0.1295				1
1455	Baseline	0.09825				0
1455	Month-3	0.05675				0
1455	Month-6	0.14725	1	0	0	1
1455	Month-12	0.89275	1	1	1	1
1458	Baseline	0.06175				0
1458	Month-3	0.02625				0
1458	Month-6	0.33	1	0	0	1
1458	Month-12	1.6925	1	1	1	1
1459	Baseline	0.06025				0
1459	Month-3	0.0425				0
1459	Month-6	1.987	1	1	1	1
1459	Month-12	0.53	1	1	1	1
1460	Baseline	0.0635				0
1460	Month-3	0.0325				0
1461	Baseline	0.06075				0
1461	Month-3	0.077				0
1461	Month-6	2.10575	1	1	1	1
1462	Baseline	0.51925				1
1463	Baseline	0.084				0
1463	Month-3	0.095				0
1463	Month-6	2.36675	1	1	1	1
1463	Month-12	2.15925	1	1	1	1
1464	Baseline	0.079				0
1465	Baseline	0.03575				0
1465	Month-3	0.0325				0
1465	Month-6	1.932	1	1	1	1
1465	Month-12	1.12075	1			1
1466	Baseline	0.055				0
1469	Baseline	0.125				1
1469	Month-3	0.04875				0
1469	Month-6	1.71675	1	1	1	1
1470	Baseline	0.04				0
1470	Month-3	0.05625				0
1470	Month-6	1.92875	1	1	1	1
1472	Baseline	0.10875				0
1472	Month-3	0.087				0
1472	Month-6	0.20725	0			1
1473	Baseline	0.05025				0
1474	Baseline	0.099				0
1474	Month-3	0.07925				0
1474	Month-6	2.40325	1	1	1	1
1474	Month-12	1.643	1	1	1	1
1475	Baseline	0.1015				0
1475	Month-3	0.068				0
1475	Month-6	2.07925	1	1	1	1
1475	Month-12	1.01675	1	1	1	1
1476	Baseline	0.036				0
1476	Month-3	0.0465				0
1476	Month-6	2.2845	1	1	1	1
1477	Baseline	0.205				1
1477	Month-3	0.07225				0
1477	Month-6	2.53325	1	1	1	1
1478	Baseline	0.027				0
1478	Month-3	0.04525				0
1478	Month-6	1.1345	1	1	0	1
1478	Month-12	0.8335	1	1	1	1
1479	Baseline	0.0355				0
1479	Month-3	0.02525				0
1479	Month-6	1.31725	1	0	1	1
1479	Month-12	1.73975	1	1	1	1
1480	Baseline	0.03225				0
1480	Month-3	0.0615				0
1481	Baseline	0.1855				1
1482	Baseline	0.06175				0
1482	Month-3	0.056				0
1482	Month-6	2.21025	1	1	1	1
1482	Month-12	1.98375	1	1	1	1
1483	Baseline	0.09475				0
1483	Month-3	0.0875				0
1484	Baseline	0.03575				0
1485	Baseline	0.1535				1
1485	Month-3	0.165				1
1485	Month-6	0.12675	1	0	0	1
1485	Month-12	0.89925	1	1	1	1
1486	Baseline	0.07725				0
1486	Month-3	0.0735				0
1486	Month-6	2.00775	1	1	1	1
1488	Baseline	0.0815				0
1488	Month-3	0.0505				0
1488	Month-6	2.21225	1	1	1	1
1488	Month-12	1.106	1	1	1	1
1489	Baseline	1.08875				1
1489	Month-3	0.49925				1
1491	Baseline	0.16				1
1491	Month-3	0.10325				0
1491	Month-6	1.50625	1	0	1	1
1491	Month-12	1.88025	1	1	1	1
1493	Baseline	0.07625				0
1494	Baseline	0.0715				0
1494	Month-3	0.04275				0
1494	Month-6	2.05125	1	1	1	1
1494	Month-12	1.48175	1	1	1	1
1496	Baseline	0.085				0
1496	Month-3	0.07275				0
1496	Month-12	2.16475	1	1	1	1
1497	Baseline	0.06275				0
1498	Baseline	0.07175				0
1498	Month-3	0.06625				0
1498	Month-6	2.19775	1	1	1	1
1499	Baseline	0.07725				0
1499	Month-3	0.04275				0
1499	Month-6	2.4745	1	1	0	1
1500	Baseline	0.04825				0
1500	Month-3	0.05725				0
1501	Baseline	0.06325				0
1501	Month-3	0.0425				0
1501	Month-6	1.46775	1	1	1	1
1502	Baseline	0.084				0
1502	Month-3	0.0675				0
1502	Month-6	1.94025	1	1	1	1
1503	Baseline	0.05575				0
1503	Month-3	0.05675				0
1503	Month-6	2.27325	1	1	1	1
1503	Month-12	1.15725	1	1	1	1
1504	Baseline	0.06175				0
1504	Month-3	0.0325				0
1504	Month-6	1.7045	1	1	1	1
1505	Baseline	0.07625				0
1505	Month-3	0.0405				0
1505	Month-6	2.33025	1	1	1	1
1505	Month-12	0.682	1	1	1	1
1507	Baseline	0.04425				0
1507	Month-3	0.05425				0
1508	Baseline	0.076				0
1508	Month-3	0.053				0
1510	Baseline	0.06525				0
1510	Month-3	0.02475				0
1510	Month-6	2.25475	1	1	1	1
1510	Month-12	0.913	1	1	1	1
1511	Baseline	0.072				0
1511	Month-3	0.049				0
1512	Baseline	0.055				0
1512	Month-3	0.05025				0
1512	Month-12	0.84925	1	1	1	1
1513	Baseline	0.08825				0
1514	Baseline	0.28475				1
1514	Month-3	0.14725				1
1515	Baseline	0.082				0
1515	Month-3	0.04575				0
1515	Month-6	2.21875	1	1	0	1
1515	Month-12	1.61625	1	1	1	1
1516	Baseline	0.09475				0
1516	Month-3	0.1645				1
1516	Month-6	2.058	1	1	0	1
1516	Month-12	1.24175	1	1	1	1
1517	Baseline	0.12625				1
1518	Baseline	0.09025				0
1518	Month-3	0.06725				0
1518	Month-6	2.63425	1	0	0	1
1519	Baseline	0.0505				0
1519	Month-3	0.035				0
1519	Month-6	1.9975	1	1	1	1
1519	Month-12	1.16275	1	1	1	1
1520	Baseline	0.075				0
1520	Month-3	0.05125				0
1520	Month-6	2.18625	1	1	0	1
1522	Baseline	0.07675				0
1522	Month-3	0.033				0
1525	Baseline	0.0795				0
1525	Month-3	0.06075				0
1525	Month-6	2.2485	1	1	1	1
1526	Baseline	0.07675				0
1526	Month-3	0.07525				0
1526	Month-6	1.95475	1	1	1	1
1528	Baseline	0.093				0
1528	Month-3	0.056				0
1528	Month-6	2.14225	1	1	0	1
1530	Baseline	0.10425				0
1530	Month-3	0.04925				0
1530	Month-6	2.17275	1	1	0	1
1531	Baseline	0.0995				0
1531	Month-3	0.059				0
1531	Month-6	0.07175	0			0
1532	Baseline	0.0415				0
1532	Month-3	0.046				0
1533	Baseline	0.086				0
1533	Month-3	0.06075				0
1533	Month-6	2.151	1	1	1	1
1533	Month-12	2.0435	1	1	1	1
1534	Baseline	0.0685				0
1534	Month-3	0.0715				0
1535	Baseline	0.06025				0
1543	Baseline	0.332				1
1543	Month-3	0.31975				1
1543	Month-6	2.33875	1	1	1	1
1547	Baseline	0.08625				0
1547	Month-3	0.0835				0
1548	Baseline	0.08275				0
1548	Month-3	0.053				0
1548	Month-6	2.0015	1	1	0	1
1550	Baseline	0.282				1
1550	Month-3	0.3885				1
1551	Baseline	0.08975				0
1553	Baseline	0.0455				0
1553	Month-3	0.04675				0
1553	Month-6	0.04775	0			0
1553	Month-12	0.16675	1	1	1	1
1554	Baseline	0.0565				0
1554	Month-3	0.05675				0
1555	Baseline	0.08675				0
1555	Month-3	0.05925				0
1555	Month-6	1.945	1	1	0	1
1557	Baseline	0.054				0
1557	Month-3	0.0555				0
1559	Baseline	0.0865				0
1559	Month-3	0.06325				0
1560	Baseline	0.071				0
1560	Month-3	0.04675				0
1560	Month-6	2.11175	1	1	0	1
1561	Month-3	0.17025				1
1564	Baseline	0.1115				0
1564	Month-3	0.057				0
1564	Month-6	2.39025	0			1
1564	Month-12	1.998	1	1	1	1
1567	Baseline	0.08625				0
1567	Month-3	0.04275				0
1567	Month-6	0.791	1	1	0	1
1569	Baseline	0.06825				0
1569	Month-3	0.04625				0
1570	Baseline	0.0805				0
1570	Month-3	0.03625				0
1571	Baseline	0.10025				0
1572	Baseline	0.06325				0
1572	Month-3	0.05825				0
1572	Month-6	1.53825	1	1	0	1
1574	Baseline	0.157				1
1574	Month-3	0.05175				0
1574	Month-6	2.28775	1	1	1	1
1574	Month-12	1.7215	1	1	1	1
1575	Baseline	0.07825				0
1575	Month-3	0.079				0
1577	Baseline	0.051				0
1578	Baseline	0.13075				1
1578	Month-3	0.09975				0
1578	Month-12	1.72375	1	1	1	1
1579	Baseline	0.09075				0
1579	Month-3	0.0825				0
1579	Month-6	0.058	0			0
1579	Month-12	0.6335	1	1	1	1
1580	Baseline	0.17625				1
1580	Month-3	0.062				0
1580	Month-6	0.08475	0			0
1580	Month-12	0.847	1	1	1	1
1581	Baseline	0.07725				0
1581	Month-3	0.0975				0
1581	Month-6	2.2005	1	1	1	1
1582	Baseline	0.07925				0
1583	Baseline	0.05575				0
1584	Baseline	0.07725				0
1585	Baseline	0.057				0
1585	Month-3	0.0385				0
1585	Month-6	0.04925	0			0
1585	Month-12	1.14625	1	1	1	1
1586	Baseline	0.11075				0
1586	Month-3	0.075				0
1586	Month-6	2.448	1	1	0	1
1586	Month-12	2.1185	1	1	1	1
1589	Baseline	0.35975				1
1589	Month-3	0.29275				1
1590	Baseline	0.05575				0
1590	Month-3	0.05075				0
1590	Month-6	0.42825	1	0	0	1
1590	Month-12	1.2495	1	1	1	1
1591	Baseline	0.1				0
1591	Month-3	0.08025				0
1591	Month-6	2.52875	1	1	0	1
1591	Month-12	1.33125	1	1	1	1
1592	Baseline	0.1355				1
1592	Month-3	0.11125				0
1592	Month-6	0.14625	0			1
1592	Month-12	2.022	1	1	1	1
1593	Baseline	0.057				0
1593	Month-3	0.0375				0
1593	Month-6	2.22225	1	1	1	1
1593	Month-12	0.23425	1	1	1	1
1594	Baseline	0.06225				0
1595	Baseline	0.09275				0
1597	Baseline	0.06875				0
1597	Month-3	0.047				0
1597	Month-6	0.05325	0			0
1597	Month-12	1.73825	1	1	1	1
1600	Baseline	0.06125				0
1601	Baseline	0.07675				0
1601	Month-3	0.06525				0
1601	Month-6	2.3505	1	1	1	1
1602	Baseline	0.06975				0
1602	Month-3	0.04725				0
1602	Month-6	0.048	0			0
1603	Baseline	0.0685				0
1603	Month-6	1.97675	1	1	1	1
1603	Month-12	1.93325	1	1	1	1
1604	Baseline	0.0905				0
1604	Month-3	0.05925				0
1606	Baseline	0.05425				0
1606	Month-3	0.04625				0
1606	Month-6	2.28375	1	1	1	1
1606	Month-12	1.03	1	1	1	1
1607	Baseline	0.06325				0
1607	Month-6	1.7635	1	1	1	1
1607	Month-12	0.6295	1	1	1	1
1609	Baseline	0.08825				0
1609	Month-3	0.03775				0
1609	Month-6	1.847	1	1	1	1
1609	Month-12	0.83275	1	1	1	1
1610	Month-3	0.06125				0
1612	Baseline	0.1095				0
1612	Month-3	0.05075				0
1614	Baseline	0.076				0
1614	Month-3	0.0505				0
1614	Month-6	0.564	1	0	1	1
1614	Month-12	0.24225	1	1	1	1
1615	Baseline	0.0565				0
1615	Month-3	0.05375				0
1616	Baseline	0.32075				1
1616	Month-3	0.03325				0
1616	Month-6	0.65375	1	1	0	1
1617	Baseline	0.078				0
1617	Month-3	0.069				0
1617	Month-12	1.052	1	1	1	1
1619	Baseline	0.06225				0
1619	Month-3	0.04				0
1619	Month-6	2.4985	1	1	1	1
1619	Month-12	1.83475	1	1	1	1
1621	Month-3	0.0495				0
1621	Month-6	2.193	1	1	1	1
1621	Month-12	1.884	1	1	1	1
1622	Baseline	0.094				0
1622	Month-3	0.06225				0
1624	Baseline	0.11475				0
1625	Baseline	0.112				0
1625	Month-3	0.09225				0
1625	Month-6	0.35375	1	0	1	1
1625	Month-12	0.49325	1	1	1	1
1626	Baseline	0.06225				0
1626	Month-3	0.03025				0
1626	Month-6	0.1745	0			1
1626	Month-12	2.006	1	1	1	1
1627	Baseline	0.084				0
1627	Month-3	0.08775				0
1630	Baseline	0.10075				0
1630	Month-3	0.0895				0
1631	Baseline	0.232				1
1631	Month-3	0.0865				0
1631	Month-6	2.19425	1	1	1	1
1631	Month-12	1.25975	1	1	1	1
1636	Baseline	0.076				0
1636	Month-3	0.15975				1
1636	Month-6	2.55025	1	1	1	1
1637	Baseline	0.13				1
1637	Month-3	0.07525				0
1637	Month-6	2.24575	1	1	0	1
1638	Baseline	0.081				0
1638	Month-3	0.08225				0
1638	Month-6	2.59925	1	1	1	1
1638	Month-12	1.24775	1	1	1	1
1640	Baseline	0.08825				0
1641	Baseline	0.086				0
1643	Baseline	0.06975				0
1643	Month-3	0.041				0
1643	Month-12	1.338	1	1	1	1
1648	Baseline	0.03975				0
1648	Month-3	0.03225				0
1648	Month-6	1.59975	1	1	1	1
1648	Month-12	0.38375	1	1	1	1
1649	Baseline	0.084				0
1649	Month-3	0.07625				0
1649	Month-6	2.0325	1	1	1	1
1649	Month-12	1.05325	1	1	1	1
1652	Baseline	0.06025				0
1652	Month-3	0.07675				0
1652	Month-6	0.0755	1	0	0	0
1652	Month-12	1.50075	1	1	1	1
1655	Baseline	0.05825				0
1655	Month-3	0.06325				0
1656	Baseline	0.06025				0
1656	Month-3	0.036				0
1658	Baseline	0.04775				0
1658	Month-3	0.042				0
1658	Month-6	1.7675	1	1	1	1
1658	Month-12	0.67925	1	1	1	1
1660	Baseline	0.085				0
1660	Month-3	0.03775				0
1660	Month-6	2.322	1	1	1	1
1661	Baseline	0.082				0
1662	Baseline	0.32075				1
1662	Month-6	1.8915	1	1	1	1
1663	Baseline	0.0695				0
1664	Baseline	0.05475				0
1664	Month-3	0.0465				0
1667	Baseline	0.10525				0
1667	Month-3	0.0995				0
1667	Month-6	2.25025	1	1	1	1
1667	Month-12	1.9275	1	1	1	1
1672	Baseline	0.0985				0
1672	Month-3	0.103				0
1672	Month-6	1.8705	1	1	1	1
1672	Month-12	0.31825	1	1	1	1
1675	Baseline	0.12675				1
1678	Baseline	0.085				0
1678	Month-3	0.09075				0
1681	Baseline	0.08625				0
1681	Month-3	0.05675				0
1681	Month-6	0.85225	1	1	0	1
1681	Month-12	2.121	1	1	1	1
1682	Baseline	0.0785				0
1683	Baseline	0.217				1
1685	Baseline	0.072				0
1685	Month-3	0.062				0
1685	Month-6	2.18625	1	1	0	1
1685	Month-12	1.502	1	1	1	1
1686	Month-3	0.03425				0
1686	Month-6	0.995	1	1	0	1
1688	Baseline	0.0815				0
1689	Baseline	0.21525				1
1689	Month-3	0.1525				1
1689	Month-6	2.64125	1	1	1	1
1689	Month-12	2.15325	1	1	1	1
1690	Baseline	0.06525				0
1690	Month-3	0.05575				0
1690	Month-6	1.26975	1	0	1	1
1690	Month-12	1.407	1			1
1693	Baseline	0.0565				0
1693	Month-3	0.0725				0
1693	Month-6	0.06675	1	0	0	0
1693	Month-12	1.97675	1	1	1	1
1694	Month-3	0.0315				0
1695	Month-3	0.0515				0
1696	Month-3	0.03				0
1699	Month-3	0.06275				0
1701	Month-3	0.0905				0
1702	Month-3	0.03725				0
1705	Month-3	0.03675				0
1705	Month-6	0.478	1	0	0	1
1707	Month-3	0.09075				0
1707	Month-6	2.30525	1	1	0	1
1709	Month-3	0.07325				0
1710	Month-3	0.08125				0
1710	Month-6	1.59125	1	1	0	1
1710	Month-12	2.29475	1	1	1	1
1711	Month-3	0.8065				1
1712	Month-3	0.06075				0
1714	Month-3	0.12375				1
1714	Month-6	2.4235	1	1	1	1
1714	Month-12	1.95975	1	1	1	1
1716	Month-3	0.07375				0
1716	Month-6	1.872	1	1	1	1
1717	Month-3	0.06475				0
1717	Month-6	2.273	1	1	1	1
1718	Month-3	0.04225				0
1718	Month-6	2.09325	1	1	1	1
1718	Month-12	1.14375	1	1	1	1
1719	Month-3	0.0495				0
1719	Month-6	1.27225	1	0	1	1
1719	Month-12	1.91775	1	1	1	1
1721	Month-3	0.1665				1
1721	Month-6	2.11025	1	1	0	1
1721	Month-12	1.5415	1	1	1	1
1723	Month-3	0.0585				0
1723	Month-6	2.444	0			1
1725	Month-3	0.06525				0
1725	Month-6	2.4115	1	1	1	1
1725	Month-12	1.24175	1	1	1	1
1726	Month-3	0.106				0
1727	Month-3	0.04025				0
1727	Month-6	2.045	1	0	1	1
1727	Month-12	2.20825	1	1	1	1
1728	Month-3	0.054				0
1728	Month-6	1.89875	1	1	1	1
1728	Month-12	1.52075	1	1	1	1
1730	Month-3	0.03775				0
1732	Month-3	0.06175				0
1733	Month-3	0.032				0
1734	Month-3	0.0305				0
1734	Month-6	2.1605	1	1	1	1
1734	Month-12	1.72075	1	1	1	1
1736	Month-3	0.04075				0
1738	Month-3	0.0415				0
1738	Month-6	2.44525	1	1	1	1
1738	Month-12	1.38525	1	1	1	1
1741	Month-3	0.05525				0
1741	Month-6	2.14125	1	1	0	1
1741	Month-12	1.903	1	1	1	1
1743	Month-3	0.05275				0
1743	Month-6	2.5375	1	0	0	1
1744	Month-3	0.0695				0
1744	Month-6	2.016	1	1	1	1
1744	Month-12	1.81725	1	1	1	1
1745	Month-3	0.042				0
1745	Month-6	1.95925	1	1	1	1
1747	Month-3	0.083				0
1747	Month-6	1.847	1	1	1	1
1747	Month-12	1.2905	1	1	1	1
1751	Month-3	0.0485				0
1752	Month-3	0.04625				0
1752	Month-6	2.1835	1	1	1	1
1753	Month-3	0.1425				1
1755	Month-3	0.094				0
1755	Month-6	2.427	1	1	1	1
1756	Month-3	0.088				0
1758	Month-3	0.089				0
1759	Month-3	0.09275				0
1759	Month-6	2.34625	1	1	1	1
1759	Month-12	1.81225	1	1	1	1
1761	Month-3	0.03475				0
1765	Month-3	0.04375				0
1765	Month-6	0.9465	1	1	0	1
1766	Month-3	0.058				0
1768	Month-3	0.04225				0
1768	Month-6	0.8895	1	1	0	1
1768	Month-12	1.26225	1	1	1	1
1770	Month-3	0.0375				0
1770	Month-6	2.1745	1	1	1	1
1770	Month-12	1.22125	1	1	1	1
1773	Month-3	0.27125				1
1775	Month-12	1.0965	1	1	1	1
1777	Month-3	0.05125				0
1777	Month-6	0.0725	1	1	0	0
1777	Month-12	1.8445	1	1	1	1
1778	Month-3	0.0675				0
1778	Month-6	2.21925	1	1	1	1
1778	Month-12	1.27975	1	1	1	1
1780	Month-3	0.02725				0
1780	Month-6	0.12875	1	1	0	1
1780	Month-12	0.91375	1	1	1	1
1781	Month-3	0.076				0
1781	Month-6	0.65325	1	0	1	1
1789	Month-6	1.84725	0			1
1789	Month-12	2.368	1	1	1	1
1790	Month-6	0.43375	1	1	0	1
1796	Month-6	0.46675	0			1
1796	Month-12	2.0955	1	1	1	1
1797	Month-6	2.096	1	1	0	1
1798	Month-6	1.427	0			1
1798	Month-12	1.9665	1	1	1	1
1799	Month-6	1.14875	1	1	0	1
1799	Month-12	1.91025	1	1	1	1
1803	Month-6	2.067	1	1	1	1
1803	Month-12	1.37075	1	1	1	1
1804	Month-6	2.34325	1	1	0	1
1804	Month-12	0.9515	1	1	1	1
1805	Month-6	0.065	0			0
1805	Month-12	1.77925	1	1	1	1
1806	Month-6	1.7565	1	1	1	1
1806	Month-12	1.533	1	1	1	1
1807	Month-6	2.19625	1	1	0	1
1807	Month-12	1.50125	1	1	1	1
1810	Month-6	2.3355	1	0	0	1
1810	Month-12	2.22	1	1	1	1
1811	Month-6	0.08875	0			0
1811	Month-12	1.87225	1	1	1	1
1812	Month-6	0.06975	0			0
1812	Month-12	1.43875	1	1	1	1
1813	Month-6	2.0805	1	1	0	1
1813	Month-12	1.93775	0			1
1814	Month-6	1.45475	1	1	0	1
1814	Month-12	0.232	1	1	1	1
1816	Month-6	0.06125	0			0
1818	Month-6	2.37575	1	1	0	1
1821	Month-6	2.37025	1	1	1	1
1821	Month-12	2.487	1	1	1	1
1823	Month-6	2.0355	1	1	1	1
1823	Month-12	1.14625	1	1	1	1
1825	Month-6	1.55425	1	1	0	1
1829	Month-6	2.75375	1	1	0	1
1830	Month-6	1.92775	1	1	1	1
1831	Month-6	2.443	1	1	0	1
1831	Month-12	2.02375	1	1	1	1
1833	Month-6	2.26425	1	1	1	1
1833	Month-12	1.92625	1	1	1	1
1835	Month-6	1.9035	1	1	0	1
1835	Month-12	1.234	1	1	1	1
1837	Month-6	0.03425	0			0
1837	Month-12	2.22125	1	1	1	1
1841	Month-6	2.09425	1	1	1	1
1845	Month-6	2.57575	1	1	0	1
1846	Month-12	1.0855	0			1
1852	Month-6	2.33275	1	1	1	1
1852	Month-12	2.013	1	1	1	1
1859	Month-6	1.4515	1	1	1	1
1862	Month-12	2.1785	1	1	1	1
1863	Month-6	2.38225	1	1	1	1
1870	Month-6	0.08675	0			0
1870	Month-12	1.52875	1	1	0	1

## Sheet: Suvgroup
record_id	BloodDrawDate	igg_status	Age	female	direct_pt_care	Comborbidities	days_onsite	Race_white	travel_outusa_yn	travel_outma_yn
1000	baseline	0		1	0	0	2	1	0	0
1000	Month-3	0		1	0	0	2	1	0	1
1001	baseline	0	50-59	1	1	0	1	1	0	1
1003	baseline	0	30-39	1	1	0	2	1	0	1
1003	Month-3	0	30-39	1	1	0	2	1	0	1
1005	baseline	0	30-39	1	1	0	0	1	0	0
1005	Month-3	0	30-39	1	1	0	1	1	0	1
1006	baseline	0	60-69	1	0	0	0	1	0	1
1006	Month-3	0	60-69	1	0	0	0	1	0	1
1007	baseline	0	40-49	1	0	1	1	1	0	1
1007	Month-3	0	40-49	1	0	1	2	1	0	0
1008	baseline	0	40-49	1	0	0	1	1	1	1
1008	Month-3	0	40-49	1	0	0	2	1	0	1
1009	baseline	1	40-49	1	0	1	0	1	0	1
1009	Month-3	1	40-49	1	0	1	0	1	0	1
1010	baseline	0	50-59	1	1	0	2	1	0	1
1010	Month-3	0	50-59	1	1	0	2	1	0	0
1012	baseline	0	40-49	1	1	0	1	1	0	1
1012	Month-3	0	40-49	1	1	0	2	1	0	0
1013	baseline	0	30-39	1	0	0	1	1	1	1
1013	Month-3	0	30-39	1	0	0	2	1	0	0
1014	baseline	0	40-49	1	0	0	2	1	0	1
1014	Month-3	0	40-49	1	0	0	1	1	0	1
1015	baseline	0	20-29	0	1	0	2	1	0	1
1015	Month-3	0	20-29	0	1	0	2	1	0	1
1017	baseline	0	30-39	1	1	1	1	1	0	0
1017	Month-3	1	30-39	1	1	1	2	1	0	0
1018	baseline	0	40-49	1	0	0	0	1	0	1
1018	Month-3	0	40-49	1	0	0	0	1	0	1
1019	baseline	0	30-39	1	1	0	2	1	0	1
1019	Month-3	0	30-39	1	1	0	2	1	0	1
1020-29	baseline	0	20-29	1	0	1	0	1	0	1
1020-29	Month-3	0	20-29	1	0	1	2	1	0	1
1020-29	baseline	0	60-69	1	0	0	0	1	0	0
1020-29	Month-3	0	60-69	1	0	0	0	1	0	0
1020-29	baseline	0	20-29	1	0	0	0	1	0	1
1020-29	Month-3	0	20-29	1	0	0	1	1	0	1
1020-29	baseline	0	20-29	1	1	0	0	1	0	1
1020-29	Month-3	0	20-29	1	1	0	0	1	0	1
1020-29	baseline	0	30-39	1	0	0	2	1	0	0
1020-29	baseline	1	30-39	1	0	0	2	1	0	1
1020-29	Month-3	1	30-39	1	0	0	2	1	0	1
1020-29	baseline	0	30-39	0	0	0	0	1	0	0
1020-29	Month-3	0	30-39	0	0	0	0	1	0	0
1020-29	baseline	0	40-49	1	0	0	0	1	0	0
1029	baseline	0	20-29	1	0	0	0	1	0	1
1030	baseline	0	20-29	1	0	0	1	1	0	1
1030	Month-3	0	20-29	1	0	0	1	1	0	1
1030-39	baseline	0	20-29	0	0	0	0	1	1	1
1030-39	Month-3	0	20-29	0	0	0	0	1	0	0
1030-39	baseline	0	30-39	1	0	0	2	1	1	0
1030-39	Month-3	0	30-39	1	0	0	2	1	0	0
1030-39	baseline	0	20-29	1	0	0	2	1	1	0
1030-39	Month-3	1	20-29	1	0	0	1	1	0	1
1030-39	baseline	0	20-29	1	0	0	0	1	1	1
1030-39	Month-3	0	20-29	1	0	0	0	1	0	1
1030-39	baseline	0	40-49	1	1	0	2	1	0	0
1030-39	Month-3	0	40-49	1	1	0	2	1	0	1
1030-39	baseline	0	20-29	0	0	0	1	1	0	1
1030-39	Month-3	0	20-29	0	0	0	1	1	0	1
1030-39	baseline	1	50-59	1	0	0		1	0	1
1030-39	Month-3	1	50-59	1	0	0	2	1	0	0
1030-39	baseline	0	30-39	1	0	0	1	1	0	0
1030-39	Month-3	0	30-39	1	0	0	1	1	0	1
1039	baseline	0	30-39	1	0	0	0	1	1	1
1039	Month-3	0	30-39	1	0	0	0	1	0	0
1040-49	baseline	0	20-29	1	0	0	2	1	0	1
1040-49	Month-3	0	20-29	1	0	0	2	1	0	1
1040-49	baseline	0	20-29	1	0	0	1	0	0	0
1040-49	Month-3	0	20-29	1	0	0	1	0	0	1
1040-49	baseline	0	40-49	1	1	0	1	1	1	0
1040-49	Month-3	0	40-49	1	1	0	1	1	0	1
1040-49	baseline	0	20-29	1	0	0	1	0	0	0
1040-49	Month-3	1	20-29	1	0	0	2	0	0	1
1040-49	baseline	0	30-39	1	0	1	0	1	1	1
1040-49	Month-3	0	30-39	1	0	1	0	1	0	1
1040-49	baseline	0	20-29	1	0	0	1	0	0	1
1040-49	Month-3	0	20-29	1	0	0	2	0	0	1
1040-49	baseline	0	20-29	1	0	0	0	0	1	1
1040-49	Month-3	0	20-29	1	0	0	0	0	0	1
1040-49	baseline	0	30-39	1	0	0	0	1	0	1
1040-49	Month-3	0	30-39	1	0	0	2	1	0	1
1040-49	baseline	0	20-29	1	1	0	1	1	0	1
1040-49	Month-3	0	20-29	1	1	0	2	1	0	1
1049	baseline	0	20-29	1	0	0	1	1	1	1
1049	Month-3	0	20-29	1	0	0	1	1	0	1
1050-59	baseline	0	20-29	1	0	1	0	1	1	0
1050-59	Month-3	0	20-29	1	0	1	2	1	0	0
1050-59	baseline	0	30-39	0	0	0	0	1	0	1
1050-59	Month-3	0	30-39	0	0	0	0	1	0	1
1050-59	baseline	0	50-59	0	0	0	1	1	0	0
1050-59	Month-3	0	50-59	0	0	0	1	1	0	1
1050-59	baseline	0	20-29	0	0	0	0	0	0	0
1050-59	baseline	0	20-29	1	0	0	0	0	0	1
1050-59	Month-3	0	20-29	1	0	0	2	0	0	0
1050-59	baseline	0	40-49	0	0	0	2	1	0	1
1050-59	Month-3	0	40-49	0	0	0	2	1	0	1
1050-59	baseline	0	60-69	1	0	1	2	1	0	1
1050-59	baseline	0	30-39	1	0	0	0	1	0	1
1050-59	Month-3	0	30-39	1	0	0	0	1	0	1
1059	baseline	0	20-29	0	0	0	0	1	0	0
1059	Month-3	0	20-29	0	0	0	2	1	0	1
1060-69	baseline	0	50-59	1	1	0	2	1	1	1
1060-69	Month-3	0	50-59	1	1	0	2	1	0	0
1060-69	baseline	0	20-29	1	0	0	2	1	1	1
1060-69	baseline	0	20-29	1	0	0	0	1	1	0
1060-69	Month-3	0	20-29	1	0	0	2	1	0	1
1060-69	baseline	0	20-29	1	1	1	1	1	0	1
1060-69	Month-3	0	20-29	1	1	1	1	1	0	1
1060-69	baseline	0	60-69	1	0	1	0	1	0	0
1060-69	Month-3	0	60-69	1	0	1	0	1	0	1
1060-69	baseline	0	60-69	1	1	1	2	1	0	0
1060-69	Month-3	0	60-69	1	1	1	2	1	0	0
1060-69	baseline	0	30-39	1	0	0	1	1	1	0
1060-69	Month-3	0	30-39	1	0	0	2	1	0	0
1060-69	baseline	0	30-39	0	0	0	0	0	0	1
1060-69	baseline	0	50-59	1	1	1	0	1	1	1
1060-69	Month-3	0	50-59	1	1	1	1	1	0	1
1069	baseline	0	50-59	0	0	1		0	1	1
1070-79	baseline	0	50-59	1	0	0	0	1	1	1
1070-79	baseline	0	40-49	1	1	1	1	0	1	1
1070-79	Month-3	0	40-49	1	1	1	1	0	0	1
1070-79	baseline	0	60-69	1	1	0	2	1	0	1
1070-79	Month-3	0	60-69	1	1	0	2	1	0	1
1070-79	baseline	0	40-49	1	1	0	2	1	0	0
1070-79	Month-3	0	40-49	1	1	0	2	1	0	1
1070-79	baseline	0	50-59	1	0	1	0	1	1	1
1070-79	Month-3	0	50-59	1	0	1	0	1	0	0
1070-79	baseline	0	50-59	0	0	1	0	1	0	1
1070-79	Month-3	0	50-59	0	0	1	1	1	0	0
1070-79	baseline	0	50-59	1	1	0	2	0	0	0
1070-79	Month-3	0	50-59	1	1	0	2	0	0	0
1070-79	baseline	0	60-69	1	1	0	2	1	0	0
1070-79	Month-3	0	60-69	1	1	0	2	1	0	1
1070-79	baseline	0	30-39	1	0	1	0	0	1	0
1070-79	Month-3	0	30-39	1	0	1	1	0	0	0
1079	baseline	0	20-29	1	1	1	2	1	0	1
1079	Month-3	0	20-29	1	1	1	2	1	0	1
1080	baseline	1	50-59	1	1	0	0	1	0	1
1080	Month-3	1	50-59	1	1	0	0	1	0	0
1081	baseline	0	50-59	1	0	0	0	1	0	1
1081	Month-3	0	50-59	1	0	0	0	1	0	1
1082	baseline	0	20-29	1	0	0	1	1	0	0
1083	baseline	0	40-49	1	0	0	2	1	1	1
1083	Month-3	0	40-49	1	0	0	2	1	0	1
1084	baseline	0	20-29	0	0	0	0	1	1	1
1084	Month-3	0	20-29	0	0	0	1	1	0	1
1086	baseline	0	20-29	1	0	0	0	1	0	1
1086	Month-3	1	20-29	1	0	0	1	1	0	1
1087	baseline	0	20-29	1	0	0	0	1	0	1
1087	Month-3	0	20-29	1	0	0	2	1	0	1
1088	baseline	0	30-39	1	0	0	0	1	0	1
1088	Month-3	0	30-39	1	0	0	0	1	0	1
1089	baseline	0	50-59	1	0	0	1	1	0	1
1090	baseline	0	20-29	1	0	0	0	1	0	1
1090	Month-3	0	20-29	1	0	0	2	1	0	1
1091	baseline	0	20-29	1	1	0	2	1	0	1
1091	Month-3	0	20-29	1	1	0	2	1	0	1
1092	baseline	0	50-59	1	1	0	2	1	1	0
1092	Month-3	0	50-59	1	1	0	2	1	0	0
1093	baseline	0	30-39	0	0	0	0	1	1	1
1093	Month-3	0	30-39	0	0	0	2	1	0	1
1094	baseline	0	40-49	1	1	0	2	1	0	1
1094	Month-3	0	40-49	1	1	0	2	1	0	0
1096	baseline	0	60-69	1	1	0	1	1	1	1
1096	Month-3	0	60-69	1	1	0	1	1	0	1
1097	baseline	1	20-29	1	1	0	1	0	0	0
1097	Month-3	1	20-29	1	1	0	2	0	0	0
1098	baseline	0	20-29	0	0	0	2	1	0	1
1098	Month-3	0	20-29	0	0	0	2	1	0	1
1099	baseline	0	40-49	1	1	0	2	0	1	0
1099	Month-3	0	40-49	1	1	0	2	0	0	1
1100	baseline	0	40-49	1	1	0	2	1	0	1
1100	Month-3	0	40-49	1	1	0	2	1	0	0
1101	baseline	0	40-49	1	1	1	2	1	0	1
1101	Month-3	0	40-49	1	1	1	2	1	0	1
1102	baseline	0	40-49	1	1	0	1	1	1	1
1102	Month-3	0	40-49	1	1	0	1	1	0	1
1104	baseline	0	50-59	1	0	0	0	1	0	1
1104	Month-3	1	50-59	1	0	0	0	1	0	1
1106	baseline	0	30-39	0	1	0	1	1	0	0
1106	Month-3	0	30-39	0	1	0	2	1	0	0
1107	baseline	0	20-29	1	1	0	1	1	1	1
1107	Month-3	0	20-29	1	1	0	1	1	0	1
1110	baseline	0	40-49	1	1	0	2	1	0	1
1110	Month-3	0	40-49	1	1	0	2	1	0	0
1111	baseline	0	30-39	1	0	1	1	1	0	1
1111	Month-3	0	30-39	1	0	1	2	1	0	1
1112	baseline	0	70-79	1	0	0	2	1	0	0
1112	Month-3	0	70-79	1	0	0	0	1	0	1
1113	baseline	0	50-59	1	1	0	1	1	0	0
1113	Month-3	0	50-59	1	1	0	1	1	0	1
1114	baseline	0	50-59	1	1	0	2	1	0	1
1114	Month-3	0	50-59	1	1	0	2	1	0	1
1116	baseline	0	40-49	0	1	0	2	1	1	1
1116	Month-3	0	40-49	0	1	0	2	1	0	1
1117	baseline	0	20-29	1	1	0	2	1	0	1
1117	Month-3	0	20-29	1	1	0	2	1	0	1
1118	baseline	0	50-59	1	0	0	0	1	0	1
1118	Month-3	0	50-59	1	0	0	0	1	0	1
1119	baseline	0	50-59	1	1	0	2	1	0	1
1119	Month-3	0	50-59	1	1	0	2	1	0	1
1120-29	baseline	0	30-39	1	1	0	2	1	1	1
1120-29	Month-3	0	30-39	1	1	0	2	1	0	1
1120-29	baseline	0	60-69	1	0	0	2	1	1	1
1120-29	Month-3	0	60-69	1	0	0	0	1	0	0
1120-29	baseline	0	50-59	1	1	0	2	1	0	1
1120-29	Month-3	0	50-59	1	1	0	2	1	0	1
1120-29	baseline	0	40-49	1	1	0	2	1	0	0
1120-29	Month-3	0	40-49	1	1	0	2	1	0	1
1120-29	baseline	0	30-39	1	1	0	1	1	0	1
1120-29	Month-3	0	30-39	1	1	0	1	1	0	1
1120-29	baseline	0	20-29	1	0	0	2	1	1	1
1120-29	Month-3	0	20-29	1	0	0	2	1	0	1
1120-29	baseline	0	20-29	1	0	0	0	1	0	1
1120-29	Month-3	0	20-29	1	0	0	2	1	0	0
1120-29	baseline	0	40-49	1	1	0	2	1	0	0
1120-29	Month-3	0	40-49	1	1	0	2	1	0	0
1120-29	baseline	0	60-69	0	0	1	2	1	1	1
1120-29	Month-3	0	60-69	0	0	1	2	1	0	1
1129	baseline	0	60-69	1	0	0	0	1	0	0
1129	Month-3	0	60-69	1	0	0	1	1	0	1
1130	baseline	0	40-49	1	1	0	2	1	1	1
1130	Month-3	0	40-49	1	1	0	1	1	0	1
1130-39	baseline	0	40-49	0	1	0	1	0	0	1
1130-39	Month-3	0	40-49	0	1	0	1	0	0	1
1130-39	baseline	0	40-49	0	0	0	0	1	1	1
1130-39	Month-3	0	40-49	0	0	0	1	1	0	1
1130-39	baseline	0	70-79	0	0	1	0	1	1	1
1130-39	baseline	0	40-49	1	1	0	1	0	1	1
1130-39	baseline	0	60-69	1	1	0	2	1	0	1
1130-39	Month-3	0	60-69	1	1	0	2	1	0	1
1139	baseline	0	30-39	0	1	0	1	1	0	1
1139	Month-3	0	30-39	0	1	0	2	1	0	1
1140-49	baseline	0	40-49	1	1	0	1	1	0	1
1140-49	Month-3	0	40-49	1	1	0	1	1	0	1
1140-49	baseline	0	40-49	1	1	0	2	1	0	1
1140-49	Month-3	0	40-49	1	1	0		1	0	1
1140-49	baseline	0	50-59	1	1	0	1	1	0	1
1140-49	Month-3	0	50-59	1	1	0	1	1	0	0
1140-49	baseline	0	60-69	1	0	0	1	1	0	0
1149	baseline	0	60-69	1	1	0	2	1	1	1
1149	Month-3	0	60-69	1	1	0	2	1	0	0
1150-59	baseline	0	30-39	1	0	0	2	1	1	0
1150-59	Month-3	0	30-39	1	0	0	2	1	0	0
1150-59	baseline	0	50-59	1	1	0	2	0	0	0
1150-59	Month-3	0	50-59	1	1	0	2	0	0	0
1150-59	baseline	0	20-29	1	0	0	1	0	0	0
1150-59	Month-3	0	20-29	1	0	0	1	0	0	0
1150-59	baseline	0	50-59	1	1	1	2	1	0	0
1150-59	Month-3	0	50-59	1	1	1	2	1	0	1
1150-59	baseline	0	30-39	1	1	0	2	1	0	1
1150-59	Month-3	0	30-39	1	1	0	2	1	0	1
1150-59	baseline	0	20-29	0	0	0	2	1	1	1
1150-59	Month-3	0	20-29	0	0	0	2	1	0	0
1159	baseline	0	50-59	0	0	0	0	1	0	1
1159	Month-3	0	50-59	0	0	0	0	1	0	1
1160-69	baseline	0		1	1	0	2	1	1	0
1160-69	Month-3	0		1	1	0	2	1	0	0
1160-69	baseline	0	40-49	1	1	0	1	1	0	1
1160-69	Month-3	0	40-49	1	1	0	1	1	0	1
1160-69	baseline	0	20-29	1	0	0	0	1	1	1
1160-69	baseline	0	40-49	1	0	0	0	1	0	0
1160-69	Month-3	0	40-49	1	0	0	0	1	0	0
1160-69	baseline	0	50-59	0	0	0	0	1	1	1
1160-69	baseline	0	50-59	1	1	0	2	1	0	0
1160-69	Month-3	0	50-59	1	1	0	2	1	0	1
1160-69	baseline	0	30-39	1	0	0	2	0	0	0
1160-69	Month-3	0	30-39	1	0	0	2	0	0	0
1169	baseline	0	30-39	0	0	0	2	0	0	0
1170-79	baseline	0	50-59	1	0	0	0	1	1	1
1170-79	baseline	0	60-69	1	0	1	2	1	0	1
1170-79	Month-3	0	60-69	1	0	1	2	1	0	0
1170-79	baseline	0	60-69	0	0	0	1	1	0	0
1170-79	Month-3	0	60-69	0	0	0	1	1	0	0
1170-79	baseline	0	30-39	1	1	0	2	1	1	1
1170-79	Month-3	0	30-39	1	1	0	2	1	0	1
1170-79	baseline	0	60-69	1	0	0	0	1	0	1
1170-79	Month-3	0	60-69	1	0	0	0	1	0	1
1170-79	baseline	0	60-69	1	0	1	2	1	0	1
1170-79	Month-3	0	60-69	1	0	1	2	1	0	1
1170-79	baseline	0	30-39	1	1	0	0	0	0	1
1170-79	Month-3	0	30-39	1	1	0	0	0	0	1
1170-79	baseline	0	40-49	0	0	0	0	0	0	0
1170-79	Month-3	0	40-49	0	0	0	0	0	0	1
1170-79	baseline	0	60-69	1	0	1	0	1	0	1
1170-79	Month-3	0	60-69	1	0	1	0	1	0	1
1182	baseline	1	50-59	0	0	1	2	1	0	0
1182	Month-3	1	50-59	0	0	1	2	1	0	0
1184	baseline	0	30-39	1	1	0	2	1	1	0
1184	Month-3	0	30-39	1	1	0	2	1	0	1
1185	baseline	0	60-69	0	1	1	2	1	0	0
1185	Month-3	0	60-69	0	1	1	2	1	0	0
1189	baseline	0	20-29	1	0	1	0	1	0	1
1189	Month-3	0	20-29	1	0	1	0	1	0	1
1190	baseline	0	50-59	1	0	0	0	1	0	1
1190	Month-3	0	50-59	1	0	0	1	1	0	1
1191	baseline	1	70-79	0	0	1	0	1	0	1
1191	Month-3	1	70-79	0	0	1	0	1	0	1
1193	baseline	0	70-79	1	0	1	0	1	1	0
1193	Month-3	0	70-79	1	0	1	1	1	0	1
1194	baseline	0	40-49	1	0	0	0	1	1	0
1195	baseline	0	50-59	1	0	0	0	1	0	1
1195	Month-3	0	50-59	1	0	0	0	1	0	1
1196	baseline	0	60-69	1	0	1	0	1	1	1
1196	Month-3	0	60-69	1	0	1	0	1	0	1
1197	baseline	0	20-29	0	1	0	1	1	0	1
1197	Month-3	0	20-29	0	1	0	1	1	0	1
1199	baseline	0	50-59	1	1	1	1	0	0	1
1199	Month-3	0	50-59	1	1	1	1	0	0	1
120-290	baseline	0	30-39	1	0	0	0	1	0	1
120-290	Month-3	0	30-39	1	0	0	0	1	0	1
120-291	baseline	0	20-29	1	1	0	2	1	0	1
120-291	Month-3	0	20-29	1	1	0	2	1	0	1
120-292	baseline	1	60-69	1	0	1	0	1	1	0
120-292	Month-3	0	60-69	1	0	1	1	1	0	1
120-293	baseline	0	20-29	1	0	0	1	1	0	1
120-293	Month-3	0	20-29	1	0	0	2	1	0	1
120-294	baseline	0	60-69	1	0	0	0	1	0	1
120-295	baseline	0	40-49	1	0	1	0	1	0	1
120-296	baseline	0	40-49	0	0	0	2	1	0	0
120-296	Month-3	0	40-49	0	0	0	2	1	0	1
120-298	baseline	0	20-29	0	0	0	1	1	0	1
120-298	Month-3	0	20-29	0	0	0	1	1	0	1
120-299	baseline	0	20-29	1	1	0	2	1	1	1
120-299	Month-3	0	20-29	1	1	0	2	1	0	1
120-290	baseline	0	60-69	1	0	0	2	1	0	0
120-290	Month-3	0	60-69	1	0	0	2	1	0	1
120-292	baseline	0	30-39	1	1	0	1	1	0	1
120-292	Month-3	0	30-39	1	1	0	1	1	0	1
120-294	baseline	0	40-49	0	0	1	0	1	0	1
120-295	baseline	0	40-49	1	1	0	1	1	1	1
120-295	Month-3	0	40-49	1	1	0	1	1	0	1
120-297	baseline	0	30-39	1	1	0	2	1	0	1
120-297	Month-3	0	30-39	1	1	0	2	1	0	1
120-298	baseline	0	30-39	1	1	1	2	1	0	0
120-298	Month-3	0	30-39	1	1	1	2	1	0	1
120-299	baseline	0	40-49	1	1	1	2	1	0	0
120-299	Month-3	0	40-49	1	1	1	2	1	0	1
120-290-29	baseline	0	50-59	0	0	1	0	1	1	1
120-290-29	Month-3	0	50-59	0	0	1	0	1	0	1
120-290-29	baseline	1	50-59	1	0	1	2	1	1	1
120-290-29	Month-3	1	50-59	1	0	1	2	1	0	1
120-292	baseline	0	40-49	1	0	1	1	1	0	0
120-292	Month-3	0	40-49	1	0	1		1	0	1
120-293	baseline	0	50-59	1	0	0	0	1	0	0
120-293	Month-3	0	50-59	1	0	0	0	1	0	1
120-294	baseline	0	50-59	1	1	0	1	1	0	0
120-294	Month-3	0	50-59	1	1	0	2	1	0	1
120-295	baseline	0	30-39	1	1	0	2	1	0	1
120-295	Month-3	0	30-39	1	1	0	2	1	0	1
120-296	baseline	0	30-39	1	1	0	2	1	1	1
120-296	Month-3	0	30-39	1	1	0	2	1	0	1
120-298	baseline	0	40-49	1	0	0	0	1	0	1
120-298	Month-3	0	40-49	1	0	0	0	1	0	1
120-299	baseline	1	60-69	1	1	1	2	1	0	1
120-299	Month-3	1	60-69	1	1	1	2	1	0	1
120-290	baseline	0	20-29	0	0	0	1	1	1	1
120-290	Month-3	0	20-29	0	0	0	2	1	0	1
120-290-39	baseline	0	20-29	1	0	0	2	0	0	0
120-290-39	Month-3	0	20-29	1	0	0	2	0	0	0
120-290-39	baseline	0	40-49	1	0	1	0	1	0	0
120-290-39	Month-3	1	40-49	1	0	1	0	1	0	1
120-290-39	baseline	0	40-49	1	0	0	0	1	0	1
120-290-39	Month-3	0	40-49	1	0	0	0	1	0	1
120-290-39	baseline	0	40-49	1	0	0	0	1	0	1
120-290-39	Month-3	0	40-49	1	0	0	0	1	0	1
120-290-39	baseline	0	30-39	1	1	0	2	1	0	1
120-299	baseline	0	20-29	1	0	0	1	1	0	1
120-299	Month-3	0	20-29	1	0	0	2	1	0	1
120-290-49	baseline	0	40-49	1	1	0	2	1	1	1
120-290-49	Month-3	0	40-49	1	1	0	2	1	0	1
120-290-49	baseline	0	40-49	1	1	0	1	1	1	1
120-290-49	baseline	0	50-59	1	1	0	2	1	1	1
120-290-49	Month-3	0	50-59	1	1	0	2	1	0	0
120-290-49	baseline	0	60-69	1	1	1	2	1	0	1
120-290-49	Month-3	0	60-69	1	1	1	2	1	0	1
120-290-49	baseline	0	60-69	1	0	0		1	1	1
120-290-49	Month-3	0	60-69	1	0	0	1	1	0	1
120-290-49	baseline	0	50-59	1	1	1	2	1	0	1
120-290-49	Month-3	0	50-59	1	1	1	2	1	0	1
120-299	baseline	0	30-39	1	0	0	0	1	0	1
120-290-59	baseline	0	40-49	1	1	0	2	1	0	1
120-290-59	baseline	0	20-29	1	1	0	2	1	0	0
120-290-59	Month-3	0	20-29	1	1	0	2	1	0	1
120-290-59	baseline	0	30-39	1	1	1	1	1	0	1
120-290-59	Month-3	0	30-39	1	1	1	2	1	0	1
120-290-59	baseline	0	60-69	1	1	0	2	0	0	1
120-290-59	Month-3	0	60-69	1	1	0	2	0	0	1
120-290-59	baseline	0		0	0	0	1	1	1	1
120-290-59	Month-3	0		0	0	0	2	1	0	0
120-290-59	baseline	0	60-69	1	0	0	0	1	0	1
120-290-59	Month-3	0	60-69	1	0	0	1	1	0	1
120-290-59-59	baseline	0	40-49	0	0	0	1	1	0	0
120-290-59-59	Month-3	0	40-49	0	0	0	2	1	0	0
120-290-59	baseline	1	30-39	1	0	0	0	1	0	1
120-290-59	Month-3	1	30-39	1	0	0	0	1	0	1
120-290-59	baseline	0	60-69	1	1	1	2	1	1	0
120-290-59	Month-3	0	60-69	1	1	1	2	1	0	1
120-299	baseline	0	20-29	1	0	0	2	1	0	0
120-299	Month-3	0	20-29	1	0	0	2	1	0	0
120-290-69	baseline	0	30-39	1	1	0	2	1	0	1
120-290-69	Month-3	0	30-39	1	1	0	2	1	0	1
120-290-69	baseline	0	60-69	1	1	0	1	1	0	1
120-290-69	Month-3	0	60-69	1	1	0	1	1	0	1
120-290-69	baseline	0	40-49	1	1	0	1	1	0	0
120-290-69	Month-3	0	40-49	1	1	0	1	1	0	1
120-290-69	baseline	0	60-69	1	0	0	0	1	0	1
120-290-69	Month-3	0	60-69	1	0	0	0	1	0	1
120-290-69	baseline	0	40-49	0	0	0	0	1	1	0
120-290-69	baseline	0	50-59	1	0	0	0	1	1	1
120-290-69	Month-3	0	50-59	1	0	0	0	1	0	0
120-290-69	baseline	0	20-29	0	1	0	2	0	1	1
120-290-69	Month-3	0	20-29	0	1	0	2	0	0	1
120-290-79	baseline	0	30-39	1	1	0	2	1	0	1
120-290-79	Month-3	0	30-39	1	1	0	2	1	0	1
120-290-79	baseline	1	60-69	1	0	1		1	1	1
120-290-79	baseline	0	30-39	1	0	0	0	1	1	1
120-290-79	Month-3	0	30-39	1	0	0	0	1	0	1
120-290-79	baseline	0	40-49	1	0	1	2	0	0	1
120-290-79	baseline	0	40-49	1	1	0	2	1	0	1
120-290-79	Month-3	0	40-49	1	1	0	2	1	0	1
120-290-79	baseline	0	50-59	1	0	0	1	1	0	1
120-290-79	Month-3	0	50-59	1	0	0	1	1	0	1
120-299	baseline	0	30-39	1	0	0	0	0	1	0
120-291	baseline	0	60-69	0	1	1	1	1	1	1
120-291	Month-3	0	60-69	0	1	1	1	1	0	1
120-292	baseline	0	30-39	1	1	0	2	1	0	1
120-292	Month-3	0	30-39	1	1	0	2	1	0	1
120-293	baseline	0	40-49	1	0	1	0	1	0	1
120-293	Month-3	0	40-49	1	0	1	0	1	0	1
120-295	baseline	0	40-49	1	0	1	2	1	0	1
120-295	Month-3	0	40-49	1	0	1	2	1	0	1
120-296	baseline	0	50-59	1	0	0	2	0	0	0
120-296	Month-3	0	50-59	1	0	0	2	0	0	0
120-297	baseline	0	50-59	1	0	0	2	1	0	1
120-297	Month-3	0	50-59	1	0	0	2	1	0	0
120-298	baseline	0	20-29	1	0	0	0	1	0	0
120-298	Month-3	0	20-29	1	0	0	0	1	0	0
120-299	baseline	1	30-39	1	1	0	2	1	0	0
120-299	Month-3	1	30-39	1	1	0	2	1	0	1
1290	baseline	0		1	1	0	2	1	1	0
1290	Month-3	0		1	1	0	2	1	0	0
1291	baseline	0	50-59	1	1	0	2	1	0	1
1292	baseline	0	60-69	1	0	1	2	1	0	1
1292	Month-3	0	60-69	1	0	1	2	1	0	0
1293	baseline	0	40-49	1	1	0	2	1	1	1
1293	Month-3	0	40-49	1	1	0	2	1	0	1
1294	baseline	0	30-39	1	1	0	1	1	0	1
1294	Month-3	0	30-39	1	1	0	1	1	0	1
1295	baseline	1	30-39	1	0	0	1	1	0	1
1295	Month-3	1	30-39	1	0	0	2	1	0	0
1296	baseline	0	50-59	1	0	1	2	0	0	0
1298	baseline	0	70-79	0	0	1	2	1	1	1
1298	Month-3	0	70-79	0	0	1	1	1	0	0
1299	baseline	0	30-39	1	1	0	2	1	0	1
1299	Month-3	0	30-39	1	1	0	2	1	0	1
1300	baseline	0	30-39	1	0	0	0	1	1	1
1301	baseline	0	40-49	1	1	1	2	1	0	1
1301	Month-3	0	40-49	1	1	1	2	1	0	1
1302	baseline	0	20-29	1	0	0	0	1	1	1
1303	baseline	0	20-29	1	0	0	0	1	0	1
1304	baseline	0	20-29	1	0	0	2	0	0	1
1304	Month-3	0	20-29	1	0	0	2	0	0	0
1305	baseline	0	20-29	1	0	0	1	1	0	1
1305	Month-3	0	20-29	1	0	0	1	1	0	1
1306	baseline	0	50-59	0	0	0	0	1	1	1
1307	baseline	1	30-39	1	1	0	1	1	0	0
1307	Month-3	1	30-39	1	1	0	1	1	0	0
1309	baseline	0	30-39	1	1	0		0	0	0
130-390	baseline	0	40-49	1	0	0	0	0	0	1
130-390	Month-3	0	40-49	1	0	0	0	0	0	1
130-393	baseline	0	30-39	1	1	0	2	1	0	0
130-393	Month-3	0	30-39	1	1	0	2	1	0	0
130-396	baseline	0	20-29	1	0	1	1	1	0	1
130-396	Month-3	0	20-29	1	0	1	2	1	0	1
130-398	baseline	0	50-59	1	0	0	2	1	0	0
130-398	Month-3	0	50-59	1	0	0	2	1	0	0
130-399	baseline	0	60-69	0	0	0	0	1	1	1
130-399	Month-3	0	60-69	0	0	0	0	1	0	1
130-390	baseline	0	40-49	1	1	1	2	1	0	1
130-390	Month-3	0	40-49	1	1	1	2	1	0	1
130-391	baseline	0	60-69	1	1	0	2	1	0	0
130-391	Month-3	0	60-69	1	1	0		1	0	1
130-392	baseline	1	30-39	1	0	0	0	1	1	1
130-393	baseline	0	20-29	1	0	0	0	1	1	1
130-395	baseline	0	30-39	1	0	0	0	1	0	1
130-395	Month-3	0	30-39	1	0	0	0	1	0	1
130-396	baseline	0	20-29	0	0	0	2	1	1	0
130-397	baseline	0	20-29	0	0	0	0	1	0	1
130-397	Month-3	0	20-29	0	0	0	0	1	0	1
130-399	baseline	0	30-39	1	1	0	1	1	0	1
130-399	Month-3	0	30-39	1	1	0	1	1	0	1
130-390	baseline	0	30-39	1	1	0	2	1	0	1
130-390	Month-3	0	30-39	1	1	0	2	1	0	1
130-390-39	baseline	0	30-39	1	0	0	2	0	0	0
130-390-39	Month-3	1	30-39	1	0	0	2	0	0	0
130-390-39	baseline	0	50-59	1	0	0	2	1	0	1
130-390-39	Month-3	0	50-59	1	0	0	2	1	0	1
130-393	baseline	0	40-49	1	1	0	1	1	0	1
130-393	Month-3	0	40-49	1	1	0	1	1	0	1
130-394	baseline	0	50-59	1	1	0	2	1	1	0
130-394	Month-3	0	50-59	1	1	0	2	1	0	0
130-390-39	baseline	0	30-39	1	1	0	1	1	0	1
130-390-39	Month-3	0	30-39	1	1	0	1	1	0	1
130-396	baseline	0	20-29	1	0	0	1	1	0	1
130-396	Month-3	0	20-29	1	0	0	1	1	0	0
130-390-39	baseline	0	50-59	0	1	1	2	1	1	1
130-390	baseline	0	20-29	0	0	0	1	1	0	1
130-390	Month-3	0	20-29	0	0	0	1	1	0	1
130-391	baseline	0	30-39	1	0	0	0	0	1	1
130-391	Month-3	0	30-39	1	0	0	1	0	0	0
130-392	baseline	0	60-69	1	0	0	0	1	0	1
130-393	baseline	1	60-69	1	0	0	0	1	1	1
130-393	Month-3	1	60-69	1	0	0	0	1	0	1
130-394	baseline	0	40-49	1	1	0	1	1	0	1
130-394	Month-3	0	40-49	1	1	0	1	1	0	1
130-396	baseline	0	50-59	1	1	0	2	0	0	0
130-397	baseline	0	30-39	0	0	0	2	1	0	1
130-397	Month-3	0	30-39	0	0	0	2	1	0	0
130-398	baseline	0	40-49	1	0	0	0	1	0	0
130-398	Month-3	0	40-49	1	0	0	0	1	0	0
130-399	baseline	0	30-39	1	0	0	0	0	0	0
130-390	baseline	1	50-59	1	0	0	0	1	0	0
130-390	Month-3	0	50-59	1	0	0	0	1	0	1
130-391	baseline	0	20-29	1	0	0	2	1	0	1
130-391	Month-3	0	20-29	1	0	0	2	1	0	1
130-392	baseline	0	50-59	1	1	0	2	1	1	1
130-392	Month-3	0	50-59	1	1	0	2	1	0	0
130-393	baseline	0	30-39	0	0	0	1	1	1	0
130-393	Month-3	0	30-39	0	0	0	2	1	0	1
130-394	baseline	0	50-59	1	1	0	2	1	0	0
130-394	Month-3	0	50-59	1	1	0	2	1	0	1
130-395	baseline	0	40-49	1	1	0	2	1	0	1
130-390-59	baseline	1	20-29	1	1	1	1	1	0	0
130-390-59	Month-3	0	20-29	1	1	1	2	1	0	1
130-397	baseline	0	70-79	0	0	0	1	1	0	0
130-397	Month-3	0	70-79	0	0	0	2	1	0	1
130-398	baseline	1	20-29	0	0	1	0	1	0	1
130-398	Month-3	0	20-29	0	0	1	0	1	0	1
130-390	baseline	0	50-59	1	1	0	2	1	0	1
130-390	Month-3	0	50-59	1	1	0	2	1	0	1
130-391	baseline	0	50-59	1	1	1	2	1	0	1
130-391	Month-3	0	50-59	1	1	1	2	1	0	0
130-392	baseline	0	20-29	1	1	0	2	1	0	1
130-392	Month-3	0	20-29	1	1	0	2	1	0	1
130-394	baseline	0	30-39	1	1	0	2	1	0	0
130-395	baseline	0	30-39	1	0	0	1	1	1	1
130-395	Month-3	0	30-39	1	0	0	1	1	0	1
130-396	baseline	0	40-49	1	1	0	0	1	0	1
130-397	baseline	0	40-49	1	1	0	2	1	0	1
130-397	Month-3	0	40-49	1	1	0	2	1	0	0
130-398	baseline	0	40-49	1	1	0	1	1	0	0
130-391	baseline	0	50-59	1	1	0	2	1	0	0
130-391	Month-3	0	50-59	1	1	0	2	1	0	0
130-392	baseline	0	50-59	0	0	0	2	1	1	1
130-393	baseline	0	20-29	1	0	0	0	1	0	1
130-393	Month-3	0	20-29	1	0	0	0	1	0	1
130-395	baseline	0	50-59	1	1	0	1	1	1	0
130-395	Month-3	0	50-59	1	1	0	1	1	0	0
130-396	baseline	0	60-69	1	1	1	2	1	0	0
130-396	Month-3	0	60-69	1	1	1	2	1	0	0
130-397	baseline	0	30-39	1	1	0	2	1	0	1
130-397	Month-3	0	30-39	1	1	0	2	1	0	1
130-398	baseline	0	60-69	0	1	1	1	1	1	1
130-398	Month-3	0	60-69	0	1	1	1	1	0	1
130-390	baseline	0	50-59	1	0	0	0	1	0	1
130-390	Month-3	0	50-59	1	0	0	0	1	0	1
130-391	baseline	0	30-39	0	0	0	2	0	1	1
130-391	Month-3	0	30-39	0	0	0	2	0	0	0
130-392	baseline	0	20-29	0	1	1	0	1	0	1
130-393	baseline	0	40-49	1	0	1	1	1	0	1
130-393	Month-3	0	40-49	1	0	1	2	1	0	0
130-394	baseline	0	40-49	1	0	0	0	1	0	1
130-394	Month-3	0	40-49	1	0	0	0	1	0	1
130-395	baseline	0	70-79	0	1	1	2	1	0	1
130-395	Month-3	0	70-79	0	1	1	2	1	0	0
130-396	baseline	0	20-29	1	1	0	2	1	0	1
130-396	Month-3	0	20-29	1	1	0	2	1	0	1
130-397	baseline	0	30-39	1	0	0	2	1	1	0
130-397	Month-3	0	30-39	1	0	0	2	1	0	0
130-398	baseline	0	30-39	1	1	1	0	0	0	0
130-398	Month-3	0	30-39	1	1	1	1	0	0	1
130-399	baseline	0	20-29	1	1	1	2	1	0	1
1390	baseline	0	40-49	1	0	0	1	1	0	1
1390	Month-3	0	40-49	1	0	0	1	1	0	1
1391	baseline	0	30-39	1	0	0	0	1	0	1
1391	Month-3	0	30-39	1	0	0	0	1	0	1
1392	baseline	0	60-69	1	1	0	2	1	0	1
1392	Month-3	0	60-69	1	1	0	2	1	0	1
1393	baseline	0	40-49	1	1	0	2	1	1	1
1394	baseline	0	20-29	1	1	0	2	0	0	0
1394	Month-3	0	20-29	1	1	0	2	0	0	0
1395	baseline	0	40-49	1	0	0	1	1	0	1
1395	Month-3	0	40-49	1	0	0	0	1	0	1
1396	baseline	0	40-49	1	0	0	0	1	1	0
1396	Month-3	0	40-49	1	0	0	0	1	0	0
1399	baseline	0	20-29	1	0	0	0	1	0	1
140-490	baseline	0	30-39	0	0	0	2	1	0	0
140-490	Month-3	0	30-39	0	0	0	2	1	0	0
140-491	baseline	0	40-49	1	1	0	1	1	0	0
140-491	Month-3	0	40-49	1	1	0	1	1	0	1
140-492	baseline	0	20-29	1	1	0	2	1	1	1
140-493	baseline	0	40-49	1	1	0	2	1	0	1
140-495	baseline	0	20-29	1	1	1	2	1	1	1
140-495	Month-3	0	20-29	1	1	1	2	1	0	1
140-496	baseline	0	30-39	1	1	0	0	1	1	1
140-496	Month-3	0	30-39	1	1	0	0	1	0	1
140-497	baseline	0	50-59	1	1	0	2	1	0	1
140-498	baseline	0	20-29	1	0	0	1	1	0	1
140-498	Month-3	0	20-29	1	0	0	1	1	0	1
140-490	baseline	0	30-39	1	1	0	1	1	1	0
140-490	Month-3	0	30-39	1	1	0	2	1	0	0
140-491	baseline	0	30-39	1	1	0	2	1	1	0
140-491	Month-3	0	30-39	1	1	0	2	1	0	0
140-492	baseline	0	30-39	1	0	0	1	1	0	1
140-492	Month-3	0	30-39	1	0	0	1	1	0	1
140-493	baseline	0	30-39	0	0	0	2	0	1	0
140-493	Month-3	0	30-39	0	0	0	2	0	0	1
140-494	baseline	0	60-69	1	0	1	1	1	0	0
140-494	Month-3	0	60-69	1	0	1	1	1	0	0
140-495	baseline	0	20-29	0	0	0	1	1	0	1
140-495	Month-3	0	20-29	0	0	0	2	1	0	1
140-497	baseline	1	40-49	1	1	0	1	1	0	0
140-498	baseline	0	20-29	1	0	1	1	1	1	1
140-499	baseline	0	40-49	1	1	1	1	0	1	1
140-499	Month-3	1	40-49	1	1	1	1	0	0	0
140-490	baseline	0	20-29	0	0	0	0	1	1	1
140-490	Month-3	0	20-29	0	0	0	1	1	0	0
140-491	baseline	1	40-49	1	1	0	2	1	0	1
140-491	Month-3	1	40-49	1	1	0	2	1	0	1
140-492	baseline	0	20-29	1	1	0	2	1	0	0
140-492	Month-3	0	20-29	1	1	0	2	1	0	1
140-493	baseline	0	20-29	1	0	1	1	1	0	0
140-497	baseline	0	50-59	1	0	0	2	1	0	0
140-497	Month-3	0	50-59	1	0	0	2	1	0	0
140-498	baseline	0	20-29	1	0	1	0	1	0	1
140-499	baseline	1	30-39	1	0	0	0	1	0	1
140-499	Month-3	1	30-39	1	0	0	0	1	0	1
140-490	baseline	0	30-39	1	0	0	1	1	0	0
140-490	Month-3	0	30-39	1	0	0	0	1	0	1
140-490-39	baseline	0	50-59	0	0	0	2	0	0	0
140-490-39	Month-3	0	50-59	0	0	0	1	0	0	0
140-490-39	baseline	0	40-49	0	1	0	1	1	0	1
140-490-39	Month-3	0	40-49	0	1	0	1	1	0	1
140-490-39	baseline	0	30-39	1	1	0	2	1	0	1
140-490-39	Month-3	0	30-39	1	1	0	2	1	0	1
140-490-39	baseline	0	20-29	1	0	0	1	1	0	1
140-490-39	Month-3	0	20-29	1	0	0	1	1	0	1
140-490-39	baseline	0	30-39	0	0	0	0	1	0	0
140-490-39	Month-3	0	30-39	0	0	0	1	1	0	0
140-490-39	baseline	0	20-29	1	0	0	0	1	0	1
140-490-39	Month-3	0	20-29	1	0	0	1	1	0	1
140-490-39	baseline	0	20-29	1	0	0	2	1	0	1
140-490-39	Month-3	0	20-29	1	0	0	1	1	0	0
140-499	baseline	0	20-29	1	0	0	2	1	0	0
140-499	Month-3	0	20-29	1	0	0	0	1	0	1
140-490-49	baseline	1	50-59	1	0	0	0	1	1	1
140-495	baseline	0	40-49	1	1	0	1	1	0	1
140-495	Month-3	0	40-49	1	1	0	1	1	0	1
140-497	baseline	0	50-59	1	0	0	1	1	0	1
140-497	Month-3	0	50-59	1	0	0	1	1	0	1
140-498	baseline	0	30-39	0	0	0	2	1	0	0
140-498	Month-3	0	30-39	0	0	0	2	1	0	0
140-499	baseline	0	50-59	1	0	1	0	1	0	1
140-499	Month-3	0	50-59	1	0	1	0	1	0	1
140-491	baseline	0	40-49	1	0	0	0	1	0	1
140-491	Month-3	0	40-49	1	0	0	0	1	0	0
140-493	baseline	0	30-39	1	1	0	2	1	1	1
140-494	baseline	0	30-39	1	0	0	0	1	0	1
140-494	Month-3	1	30-39	1	0	0	0	1	0	1
140-495	baseline	0	30-39	1	0	1	2	1	0	1
140-495	Month-3	0	30-39	1	0	1	2	1	0	1
140-498	baseline	0	50-59	1	0	0	0	1	0	1
140-498	Month-3	0	50-59	1	0	0	0	1	0	1
140-499	baseline	0	60-69	1	0	0	2	1	0	1
140-499	Month-3	0	60-69	1	0	0	2	1	0	1
140-490	baseline	0	50-59	1	1	0	2	1	0	1
140-490	Month-3	0	50-59	1	1	0	2	1	0	1
140-491	baseline	0	60-69	1	1	1	1	1	0	1
140-491	Month-3	0	60-69	1	1	1	2	1	0	1
140-492	baseline	1	50-59	1	0	1	2	1	0	0
140-493	baseline	0	60-69	1	0	0	2	1	0	0
140-493	Month-3	0	60-69	1	0	0	2	1	0	0
140-494	baseline	0	30-39	0	1	0	2	1	0	1
140-495	baseline	0	20-29	1	0	0	2	1	0	0
140-495	Month-3	0	20-29	1	0	0	2	1	0	0
140-496	baseline	0	30-39	1	1	0	2	0	1	1
140-499	baseline	1	20-29	1	1	0	2	1	0	1
140-499	Month-3	0	20-29	1	1	0	2	1	0	1
140-490	baseline	0	20-29	0	1	0	2	0	0	1
140-490	Month-3	0	20-29	0	1	0	2	0	0	1
140-492	baseline	0	50-59	1	0	0	1	1	0	0
140-492	Month-3	0	50-59	1	0	0	1	1	0	1
140-493	baseline	0	20-29	1	0	0	1	0	0	0
140-494	baseline	0		1	1	1	2	0	0	0
140-494	Month-3	0		1	1	1	2	0	0	0
140-495	baseline	0	40-49	0	1	0	2	1	0	1
140-495	Month-3	0	40-49	0	1	0	2	1	0	0
140-496	baseline	0	20-29	1	1	0	2	1	1	0
140-496	Month-3	0	20-29	1	1	0	2	1	0	1
140-497	baseline	1	20-29	1	1	0	1	0	1	1
140-497	Month-3	0	20-29	1	1	0	1	0	0	0
140-498	baseline	0	20-29	0	0	0	2	0	0	1
140-498	Month-3	0	20-29	0	0	0	2	0	0	1
140-499	baseline	0	40-49	1	0	1	0	1	0	1
140-499	Month-3	0	40-49	1	0	1	0	1	0	0
140-490	baseline	0	40-49	1	0	0	0	0	0	0
140-490	Month-3	0	40-49	1	0	0	0	0	0	1
140-491	baseline	1	30-39	0	0	0	2	1	1	1
140-492	baseline	0	20-29	0	1	0	1	1	0	1
140-492	Month-3	0	20-29	0	1	0	1	1	0	0
140-493	baseline	0	20-29	1	0	0	2	1	1	0
140-493	Month-3	0	20-29	1	0	0	2	1	0	0
140-494	baseline	0		1	0	0	2	1	1	1
140-495	baseline	1	50-59	1	0	0	1	1	0	1
140-495	Month-3	1	50-59	1	0	0	1	1	0	1
140-496	baseline	0	20-29	1	0	1	2	1	0	1
140-496	Month-3	0	20-29	1	0	1	2	1	0	1
140-498	baseline	0	40-49	0	1	0	1	1	0	1
140-498	Month-3	0	40-49	0	1	0	2	1	0	1
140-499	baseline	1	20-29	1	0	0	2	1	0	1
140-499	Month-3	1	20-29	1	0	0	2	1	0	0
1491	baseline	1	30-39	1	0	0	2	0	0	1
1491	Month-3	0	30-39	1	0	0	2	0	0	1
1493	baseline	0	20-29	0	1	0	0	1	0	1
1494	baseline	0	50-59	1	1	0	1	0	0	1
1494	Month-3	0	50-59	1	1	0	1	0	0	1
1496	baseline	0	20-29	0	0	1	2	1	0	1
1496	Month-3	0	20-29	0	0	1	2	1	0	1
1497	baseline	0	30-39	0	0	0	0	1	1	1
1498	baseline	0	30-39	1	0	0	2	0	0	0
1498	Month-3	0	30-39	1	0	0	2	0	0	0
1499	baseline	0	20-29	0	0	1	2	0	0	1
1499	Month-3	0	20-29	0	0	1	2	0	0	1
150-590	baseline	0	30-39	1	0	0	2	1	0	0
150-590	Month-3	0	30-39	1	0	0	2	1	0	0
150-591	baseline	0	40-49	0	0	0	2	1	0	1
150-591	Month-3	0	40-49	0	0	0	2	1	0	1
150-592	baseline	0	50-59	1	0	1	1	1	0	1
150-592	Month-3	0	50-59	1	0	1	1	1	0	1
150-593	baseline	0	20-29	1	1	0	1	1	0	1
150-593	Month-3	0	20-29	1	1	0	1	1	0	1
150-594	baseline	0	50-59	1	1	1	1	1	0	1
150-594	Month-3	0	50-59	1	1	1	1	1	0	1
150-595	baseline	0	50-59	1	0	0	0	1	1	0
150-595	Month-3	0	50-59	1	0	0	1	1	0	1
150-597	baseline	0	40-49	1	0	1	0	1	0	0
150-597	Month-3	0	40-49	1	0	1	0	1	0	0
150-598	baseline	0	20-29	1	1	1	2	1	0	1
150-598	Month-3	0	20-29	1	1	1	2	1	0	1
150-590	baseline	0	20-29	1	0	0	2	1	1	1
150-590	Month-3	0	20-29	1	0	0	2	1	0	1
150-591	baseline	0	50-59	1	0	0	0	1	0	1
150-591	Month-3	0	50-59	1	0	0	0	1	0	0
150-592	baseline	0	30-39	1	0	0	0	1	1	0
150-592	Month-3	0	30-39	1	0	0	0	1	0	0
150-593	baseline	0	30-39	1	0	0	0	1	0	1
150-594	baseline	1	30-39	0	0	0	2	1	0	1
150-594	Month-3	1	30-39	0	0	0	2	1	0	1
150-595	baseline	0	60-69	0	0	0	1	1	0	1
150-595	Month-3	0	60-69	0	0	0	1	1	0	0
150-596	baseline	0	30-39	1	0	0	2	0	0	0
150-596	Month-3	1	30-39	1	0	0	2	0	0	0
150-597	baseline	1	20-29	0	0	0	2	1	1	1
150-598	baseline	0	20-29	0	0	0	2	1	0	1
150-598	Month-3	0	20-29	0	0	0	2	1	0	1
150-599	baseline	0	20-29	0	1	0	2	1	0	1
150-599	Month-3	0	20-29	0	1	0	2	1	0	1
150-590	baseline	0	20-29	1	1	1	2	1	1	1
150-590	Month-3	0	20-29	1	1	1	2	1	0	1
150-592	baseline	0	20-29	0	0	0	2	1	0	1
150-592	Month-3	0	20-29	0	0	0	2	1	0	1
150-595	baseline	0	20-29	1	0	0	2	0	0	1
150-595	Month-3	0	20-29	1	0	0	2	0	0	1
150-596	baseline	0	60-69	0	1	1	2	1	0	1
150-596	Month-3	0	60-69	0	1	1	2	1	0	0
150-598	baseline	0	20-29	1	1	1	2	1	0	1
150-598	Month-3	0	20-29	1	1	1	2	1	0	1
150-590	baseline	0	20-29	1	0	0	2	0	0	1
150-590	Month-3	0	20-29	1	0	0	2	0	0	1
150-590-39	baseline	0	20-29	1	1	0	0	1	0	1
150-590-39	Month-3	0	20-29	1	1	0	1	1	0	1
150-590-39	baseline	0	50-59	1	0	0	2	0	0	1
150-590-39	Month-3	0	50-59	1	0	0	1	0	0	1
150-590-39	baseline	0	50-59	1	1	1	1	1	0	1
150-590-39	Month-3	0	50-59	1	1	1	1	1	0	1
150-590-39	baseline	0	50-59	1	0	0	1	1	0	1
150-590-39	Month-3	0	50-59	1	0	0	1	1	0	1
150-590-39	baseline	0	30-39	0	0	0	2	1	1	1
150-590-49	baseline	1	20-29	1	0	0	1	1	0	0
150-590-49	Month-3	1	20-29	1	0	0	1	1	0	0
150-590-49	baseline	0	20-29	0	0	0	2	0	1	1
150-590-49	Month-3	0	20-29	0	0	0	2	0	0	1
150-590-49	baseline	0	30-39	1	0	0	0	1	0	1
150-590-49	Month-3	0	30-39	1	0	0	0	1	0	1
150-590-59	baseline	1	20-29	1	0	0	1	0	0	0
150-590-59	Month-3	1	20-29	1	0	0	1	0	0	1
150-590-59	baseline	0	30-39	1	0	0	1	0	1	1
150-590-59	baseline	0	50-59	0	0	1	0	1	0	1
150-590-59	Month-3	0	50-59	0	0	1	0	1	0	1
150-590-59	baseline	0	30-39	1	1	0	2	1	0	1
150-590-59	Month-3	0	30-39	1	1	0	2	1	0	1
150-595	baseline	0	60-69	1	1	0	2	1	0	1
150-595	Month-3	0	60-69	1	1	0	2	1	0	1
150-597	baseline	0	50-59	1	1	0	2	1	0	1
150-597	Month-3	0	50-59	1	1	0	2	1	0	1
150-599	baseline	0	20-29	1	0	0	1	0	0	0
150-599	Month-3	0	20-29	1	0	0	2	0	0	0
150-590	baseline	0	30-39	0	1	0	0	1	0	0
150-590	Month-3	0	30-39	0	1	0	0	1	0	1
150-591	Month-3	1	30-39	1	0	0	1	1	0	0
150-594	baseline	0	20-29	1	0	0	2	1	0	1
150-594	Month-3	0	20-29	1	0	0	2	1	0	0
150-597	baseline	0	50-59	0	0	0	2	0	1	1
150-597	Month-3	0	50-59	0	0	0	2	0	0	1
150-599	baseline	0	50-59	1	0	0	0	0	0	0
150-599	Month-3	0	50-59	1	0	0	0	0	0	0
150-590	baseline	0	50-59	1	1	0	2	1	0	1
150-590	Month-3	0	50-59	1	1	0	2	1	0	0
150-591	baseline	0	40-49	1	1	0	2	1	0	1
150-592	baseline	0	60-69	0	0	0	1	1	1	1
150-592	Month-3	0	60-69	0	0	0	2	1	0	0
150-594	baseline	1	40-49	1	1	0	2	1	0	0
150-594	Month-3	0	40-49	1	1	0	2	1	0	1
150-595	baseline	0	20-29	1	0	0	0	0	0	1
150-595	Month-3	0	20-29	1	0	0	0	0	0	1
150-597	baseline	0	20-29	1	1	0	0	1	0	1
150-598	baseline	1	30-39	1	0	0	0	1	0	1
150-598	Month-3	0	30-39	1	0	0	0	1	0	1
150-599	baseline	0	60-69	0	0	0	0	1	0	1
150-599	Month-3	0	60-69	0	0	0	1	1	0	1
150-590	baseline	1	50-59	1	0	1	0	1	0	0
150-590	Month-3	0	50-59	1	0	1	1	1	0	0
150-591	baseline	0	30-39	0	1	0	2	1	1	0
150-591	Month-3	0	30-39	0	1	0	2	1	0	1
150-592	baseline	0	20-29	1	0	0	0	1	0	1
150-593	baseline	0	60-69	1	0	1	2	1	0	0
150-594	baseline	0	30-39	1	0	0	2	1	0	1
150-595	baseline	0	50-59	1	0	1	0	1	0	0
150-595	Month-3	0	50-59	1	0	1	0	1	0	0
150-596	baseline	0	20-29	1	0	1	2	1	0	0
150-596	Month-3	0	20-29	1	0	1	2	1	0	0
150-599	baseline	1	40-49	1	0	0	0	1	0	1
150-599	Month-3	1	40-49	1	0	0	0	1	0	1
1590	baseline	0	50-59	1	0	1	0	1	0	0
1590	Month-3	0	50-59	1	0	1	1	1	0	0
1591	baseline	0	20-29	0	0	0	2	1	0	1
1591	Month-3	0	20-29	0	0	0	2	1	0	1
1592	baseline	1	20-29	1	0	0	0	0	1	1
1592	Month-3	0	20-29	1	0	0	2	0	0	0
1593	baseline	0	30-39	1	1	0	2	1	0	1
1593	Month-3	0	30-39	1	1	0	2	1	0	1
1594	baseline	0	20-29	1	1	0	2	1	0	1
1595	baseline	0	20-29	1	0	0	0	1	1	1
1597	baseline	0	30-39	1	0	0	0	1		1
1597	Month-3	0	30-39	1	0	0	0	1	0	1
160-690	baseline	0	30-39	0	0	0	2	1	0	1
160-691	baseline	0	30-39	1	1	0	0	1	1	0
160-691	Month-3	0	30-39	1	1	0	0	1	0	1
160-692	baseline	0	30-39	1	1	0	2	1	1	1
160-692	Month-3	0	30-39	1	1	0	2	1	0	1
160-693	baseline	0	30-39	0	1	0	2	1	0	1
160-694	baseline	0	30-39	0	0	0	0	1	0	1
160-694	Month-3	0	30-39	0	0	0	0	1	0	1
160-696	baseline	0	30-39	0	1	1	2	1	0	1
160-696	Month-3	0	30-39	0	1	1	2	1	0	1
160-697	baseline	0	40-49	0	0	0	2	1	0	0
160-699	baseline	0	40-49	1	1	0	2	1	0	0
160-699	Month-3	0	40-49	1	1	0	2	1	0	0
160-690	Month-3	0	30-39	0	0	1	1	1	0	1
160-692	baseline	0	40-49	0	0	0	2	0	0	1
160-692	Month-3	0	40-49	0	0	0	2	0	0	0
160-694	baseline	0	40-49	0	0	0	0	1	1	1
160-694	Month-3	0	40-49	0	0	0	1	1	0	1
160-695	baseline	0	60-69	1	1	1	2	1	0	1
160-695	Month-3	0	60-69	1	1	1	2	1	0	1
160-696	baseline	1	20-29	1	0	0	0	1	0	1
160-696	Month-3	0	20-29	1	0	0	2	1	0	0
160-697	baseline	0	40-49	1	0	0	0	1	0	0
160-697	Month-3	0	40-49	1	0	0	0	1	0	0
160-699	baseline	0	40-49	1	1	1	1	0	0	1
160-699	Month-3	0	40-49	1	1	1	1	0	0	0
160-691	Month-3	0	20-29	1	0	0	1	1	0	1
160-692	baseline	0	30-39	1	1	0	1	1	0	1
160-692	Month-3	0	30-39	1	1	0	1	1	0	1
160-694	baseline	0	40-49	1	0	0	0	1	0	1
160-695	baseline	0	30-39	1	0	0	0	1	1	0
160-695	Month-3	0	30-39	1	0	0	0	1	0	0
160-696	baseline	0	40-49	1	0	1	0	1	0	0
160-696	Month-3	0	40-49	1	0	1	0	1	0	1
160-697	baseline	0	40-49	1	1	0	1	0	0	1
160-697	Month-3	0	40-49	1	1	0	1	0	0	0
160-690	baseline	0	20-29	0	0	0	2	1	1	0
160-690	Month-3	0	20-29	0	0	0	2	1	1	0
160-690-39	baseline	1	20-29	1	0	0	1	1	0	1
160-690-39	Month-3	0	20-29	1	0	0	1	1	0	1
160-690-39	baseline	0	20-29	0	0	0	0	0	0	1
160-690-39	Month-3	1	20-29	0	0	0	2	0	0	1
160-690-39	baseline	1	60-69	1	1	0	2	1	0	1
160-690-39	Month-3	0	60-69	1	1	0	2	1	0	1
160-690-39	baseline	0	20-29	1	1	0	2	1	0	1
160-690-39	Month-3	0	20-29	1	1	0	2	1	0	1
160-690-49	baseline	0	20-29	1	0	0	2	0	0	1
160-690-49	baseline	0	20-29	0	0	0	1	1	0	1
160-690-49	baseline	0	50-59	1	0	0	2	1	0	0
160-690-49	Month-3	0	50-59	1	0	0	1	1	0	0
160-690-49	baseline	0	70-79	0	0	1	1	1	1	1
160-690-49	Month-3	0	70-79	0	0	1	1	1	0	0
160-699	baseline	0	50-59	1	0	1	1	1	0	0
160-699	Month-3	0	50-59	1	0	1	1	1	0	0
160-690-59	baseline	0	30-39	1	0	0	0	1	0	0
160-690-59	Month-3	0	30-39	1	0	0	0	1	0	1
160-690-59	baseline	0	40-49	1	0	0	0	1	0	0
160-690-59	Month-3	0	40-49	1	0	0	0	1	0	0
160-690-59-59	baseline	0	40-49	0	1	1	1	1	0	1
160-690-59-59	Month-3	0	40-49	0	1	1	1	1	0	0
160-690-59	baseline	0	40-49	1	1	0	0	1	1	0
160-690-59	Month-3	0	40-49	1	1	0	0	1	0	0
160-690-69	baseline	0	40-49	0	0	0	2	0	1	0
160-690-69	Month-3	0	40-49	0	0	0	2	0	0	0
160-690-69	baseline	0	30-39	0	1	0	2	1	1	0
160-690-69	baseline	1	50-59	1	1	0	2	1	0	1
160-690-69	baseline	0	40-49	0	0	0	2	0	0	0
160-690-69	baseline	0	20-29	1	0	0	0	1	0	0
160-690-69	Month-3	0	20-29	1	0	0	0	1	0	1
160-697	baseline	0	30-39	1	0	0	2	1	0	0
160-697	Month-3	0	30-39	1	0	0	2	1	0	1
160-692	baseline	0	20-29		0	0	0	1	0	0
160-692	Month-3	0	20-29		0	0	1	1	0	1
160-695	baseline	1	20-29	0	0	0	1	0	0	0
160-698	baseline	0	40-49	0	0	0	2	1	0	1
160-698	Month-3	0	40-49	0	0	0	2	1	0	1
160-691	baseline	0	60-69	1	0	1	0	1	0	1
160-691	Month-3	0	60-69	1	0	1	0	1	0	0
160-692	baseline	0	50-59	1	0	0	0	1	1	1
160-693	baseline	1	30-39	1	1	0	1	0	0	1
160-695	baseline	0	30-39	1	0	1	2	0	0	0
160-695	Month-3	0	30-39	1	0	1	2	0	0	0
160-696	Month-3	0	30-39	1	1	1	2	0	0	0
160-698	baseline	0	30-39	1	1	0	2	0	1	0
160-699	baseline	1	20-29	1	0	0	1	1	0	1
160-699	Month-3	1	20-29	1	0	0	2	1	0	1
1690	baseline	0	30-39	0	0	0	2	1	0	1
1690	Month-3	0	30-39	0	0	0	2	1	0	1
1693	baseline	0	60-69	1	0	0	0	1	0	0
1693	Month-3	0	60-69	1	0	0	0	1	0	1
1694	baseline	0	20-29	0	0	0	2	0	0	0
1695	baseline	0	20-29	1	0	0	1	1	0	1
1696	baseline	0	20-29	1	0	0	2	1	1	1
1699	baseline	0	50-59	1	1	1	1	1	0	1
170-791	baseline	0	20-29	1	1	0	2	1	0	1
170-792	baseline	0	40-49	1		1	2	1	1	0
170-795	baseline	0	20-29	1	0	0	2	0	0	1
170-797	baseline	0	40-49	1	1	0	2	1	1	1
170-799	baseline	0	20-29	1	1	1	0	1	0	1
170-790	baseline	0	20-29	0	0	0	2	0	0	1
170-791	baseline	1	20-29	1	0	0	0	1	0	1
170-792	baseline	0	60-69	1	0	1	0	1	0	1
170-794	baseline	1	20-29	1	1	0	1	1	0	0
170-796	baseline	0	20-29	0	0	1	2	1	0	1
170-797	baseline	0	60-69	1	1	0	1	1	1	1
170-798	baseline	0	30-39	1	0	0	2	1	1	1
170-799	baseline	0	50-59	0	0	0	0	1	0	1
170-791	baseline	1	30-39	0	0	0	2	0	0	1
170-793	baseline	0	60-69	1	1	1	2	1	0	1
170-793	Month-3	1	60-69	1	1	1	2	1	0	1
170-795	baseline	0	50-59	1	0	1	0	1	1	1
170-796	baseline	0	40-49	1	0	0	2	1	0	1
170-797	baseline	0	20-29	1	0	0	2	1	0	1
170-798	baseline	0	60-69	1	0	0	1	1	0	1
170-790	baseline	0	50-59	0	1	0	2	1	1	1
170-790-39	baseline	0	20-29	1	0	0	2	0	0	1
170-790-39	baseline	0	30-39	1	1	0	2	0	0	1
170-790-39	baseline	0	20-29	1	1	0	2	1	0	1
170-790-39	baseline	0	20-29	1	1	0	1	0	1	1
170-790-39	baseline	0	40-49	1	1	1	1	1	1	1
170-790-49	baseline	0	30-39	1	1	0	1	1	0	1
170-790-49	baseline	0	20-29	0	0	1	2	1	1	1
170-790-49	baseline	0	30-39	0	1	0	2	1	0	1
170-790-49	baseline	0	50-59	1	1	0	2	1	0	0
170-790-49	baseline	0	20-29	1	0	0	2	1	1	1
170-790-59	baseline	0	30-39	1	1	0	2	1	0	0
170-790-59	baseline	0	20-29	1	0	0	2	1	1	1
170-790-59	baseline	1	20-29	1	0	0	2	1	1	1
170-790-59	baseline	0	20-29	1	1	0	2	0	0	0
170-790-59-59	baseline	0	40-49	1	0	0	0	1	1	1
170-790-59	baseline	0	40-49	1	1	0	1	1	0	1
170-799	baseline	0	20-29	1	1	0	1	1	1	1
170-790-69	baseline	0	50-59	1	1	0	2	1	0	1
170-790-69	baseline	0	50-59	1	0	0	0	1	1	0
170-790-69	baseline	0	50-59	1	0	0	0	1	0	1
170-790-69	baseline	0	30-39	1	0	0	2	1	1	0
170-790-79	baseline	0	60-69	1	0	0	0	1	1	1
170-790-79	baseline	1	20-29	1	1	1	1	0	0	1
170-797	baseline	0	40-49	1	0	1	0	1	0	0
170-798	baseline	0	50-59	1	1	0	1	0	1	1
170-790	baseline	0	50-59	1	0	0	0	1	0	1
170-791	baseline	0	40-49	1	0	0	0	1	0	1
170-799	baseline	1	20-29	1	0	1	0	1	0	1
1796	baseline	1	50-59	1	0	1	0	1	0	1
1798	baseline	1	30-39	1	1	0	2	1	1	1
1805	baseline	0	60-69	1	0	0	0	1	0	1
1811	baseline	0	20-29	1	0	0	0	1	1	1
1812	baseline	0	50-59	1	0	1	0	1	0	1
1816	baseline	0	20-29	1	0	0	0	0	1	1
1830-39	baseline	0	20-29	1	0	0	1	1	0	1
1870-79	baseline	0	30-39	1	0	1	1	0	0	0
